# Supplementary material for: Mapping overlapping functional elements embedded within the protein-coding regions of RNA viruses
Source: Nucleic Acids Res. 2014 Oct 17;42(20):12425–39. doi: 10.1093/nar/gku981 (PMC4227794; doi:10.1093/nar/gku981)
Supplement: SUPPLEMENTARY DATA [file supp_gku981_Supplementary_File_S1.zip]

Archive with 20 entries (16 files):
- SynPlot2/
- SynPlot2/EXAMPLE/
- SynPlot2/EXAMPLE/Input/
- SynPlot2/EXAMPLE/Input/nc_006551.fasta
- SynPlot2/EXAMPLE/Input/nc_009942.fasta
- SynPlot2/EXAMPLE/Input/nc_001437.fasta
- SynPlot2/EXAMPLE/Input/nc_001563.fasta
- SynPlot2/EXAMPLE/Input/pairs.txt
- SynPlot2/EXAMPLE/Input/nc_000943.fasta
- SynPlot2/EXAMPLE/Input/ay898809.fasta
- SynPlot2/EXAMPLE/Input/ay274504.fasta
- SynPlot2/EXAMPLE/Input/plot.R
- SynPlot2/EXAMPLE/Output/
- SynPlot2/EXAMPLE/Output/synplot_data.txt
- SynPlot2/EXAMPLE/Output/synplot_plot.txt
- SynPlot2/README
- SynPlot2/synplot2.cxx
- SynPlot2/plot.R
- SynPlot2/tree.pdf
- SynPlot2/plot.jpg
