# Supplementary material for: Mapping overlapping functional elements embedded within the protein-coding regions of RNA viruses
Source: Nucleic Acids Res. 2014 Oct 17;42(20):12425–39. doi: 10.1093/nar/gku981 (PMC4227794; doi:10.1093/nar/gku981)
Supplement: SUPPLEMENTARY DATA [file supp_gku981_Supplementary_File_S1.zip › SynPlot2/EXAMPLE/Input/nc_006551.fasta]

>NC_006551
AUGUCUAAGAAACCAGGAGGGCCCGGAAGAAACCGGGCCAUCAAUAUGCUGAAACGCGGC
AUACCCCGCGUAUUCCCACUAGUGGGAGUGAAGAGGGUAGUCAUGGGCUUGUUGGAUGGA
AGAGGACCAGUGCGAUUCGUGCUGGCCUUGAUGACAUUCUUCAAGUUCACCGCGCUUGCC
CCGACGAAGGCCUUGCUAGGCCGUUGGAAGCGCAUCAACAAGACCACGGCAAUGAAACAC
CUGACUAGCUUCAAAAAGGAAUUAGGAACAAUGAUCAACGUGGUUAACAAUCGGGGCACA
AAAAAG---AAGAGAGGCAACAAUGGACCAGGACUAGUGAUGAUCAUAACACUCAUGACG
GUUGUUUCAAUGGUUUCCUCUUUAAAGCUUUCCAACUUCCAGGGGAAAGUCAUGAUGACC
AUCAACGCGACUGAUAUGGCGGAUGUCAUUGUUGUUCCCACGCAACAUGGGAAAAACCAG
UGCUGGAUUAGAGCCAUGGAUGUCGGGUACAUGUGUGAUGAUACCAUCACUUAUGAAUGC
CCCAAACUGGAUGCAGGAAAUGACCCAGAAGACAUUGACUGUUGGUGUGACAAACAACCC
AUGUAUGUUCACUAUGGAAGGUGCACAAGAACCAGACACUCGAAGCGGAGUCGGCGGUCG
AUCGCAGUGCAGACGCACGGGGAGAGUAUGCUGGCUAACAAGAAGGAUGCUUGGCUAGAC
UCAACCAAGGCUUCGAGAUACCUGAUGAAGACUGAGAAUUGGAUUAUCAGGAAUCCUGGG
UAUGCUUUUGUAGCUGUCCUCUUGGGCUGGAUGCUGGGAAGCAACAAUGGACAAAGGGUC
GUUUUCGUCGUUCUCUUACUUCUUGUGGCGCCUGCUUAUAGCUUCAACUGCCUUGGUAUG
AGCAACAGAGACUUCCUUGAGGGAGUCUCUGGUGCUACCUGGGUUGACGUGGUUUUGGAA
GGUGACAGCUGCAUAACCAUCAUGGCCAAGGACAAGCCGACCAUUGACAUUAAGAUGAUG
GAAACUGAAGCCACGAACCUGGCUGAAGUGAGAAGCUACUGCUAUCUAGCCACUGUCUCA
GAUGUUUCAACUGUCUCCAACUGUCCAACAACUGGGGAGGCCCACAAUCCUAAGAGAGCU
GAGGACACGUACGUGUGCAAAAGUGGUGUCACUGACAGGGGCUGGGGCAAUGGCUGUGGA
CUAUUUGGCAAAGGAAGUAUAGACACGUGUGCCAACUUCACCUGCUCCCUGAAAGCGAUG
GGCCGGAUGAUCCAACCGGAAAAUGUUAAGUAUGAAGUGGGAAUCUUCAUACAUGGUUCU
ACCAGCUCUGACACUCACGGCAACUAUUCUUCACAACUAGGAGCAUCACAGGCUGGGCGG
UUUACCAUCACUCCCAACUCCCCAGCCAUCACUGUGAAGAUGGGUGACUAUGGAGAAAUA
UCAGUUGAGUGUGAACCAAGAAACGGGUUGAACACCGAGGCAUACUACAUCAUGUCAGUG
GGCACCAAACACUUCCUUGUCCAUAGAGAAUGGUUUAAUGACUUGGCCCUCCCAUGGACU
UCACCAGCUAGCUCAAAUUGGAGAAAUAGAGAGAUACUACUAGAGUUCGAAGAGCCCCAU
GCCACAAAGCAAUCAGUUGUGGCGCUUGGUUCCCAGGAAGGUGCUUUGCACCAGGCCUUG
GCAGGAGCUGUUCCAGUGUCUUUCUCGGGC---AGUGUCAAGCUCACAUCUGGUCAUCUC
AAGUGUCGAGUCAAGAUGGAAAAGUUGACACUAAAAGGCACCACCUACGGCAUGUGCACG
GAAAAGUUUUCUUUUGCAAAAAAUCCGGCUGACACGGGUCACGGCACUGUGGUCCUUGAA
CUGCAGUACACGGGAUCUGACGGACCUUGCAAAAUCCCAAUUUCCAUUGUGGCAUCACUU
UCCGAUCUCACCCCCAUUGGUAGAAUGGUUACAGCAAACCCUUAUGUGGCUUCAUCCGAA
GCCAACGCGAAAGUGUUGGUUGAGAUGGAACCACCAUUUGGAGAUUCAUACAUUGUGGUU
GGAAGAGGGGAUAAGCAGAUAAACCAUCACUGGCACAAAGCAGGAAGUUCCAUUGGAAAA
GCGUUCAUCACCACUAUCAAAGGGGCACAGCGUCUAGCUGCCCUAGGCGACACAGCGUGG
GACUUUGGGUCGGUCGGAGGGAUUUUCAAUUCUGUAGGAAAGGCGGUACAUCAGGUCUUU
GGAGGAGCCUUCAGAACUCUCUUCGGUGGCAUGUCCUGGAUCACCCAGGGUCUAAUGGGA
GCUCUGCUUCUAUGGAUGGGGGUGAAUGCGAGAGAUCGAUCCAUCGCACUGGUGAUGUUA
GCCACGGGAGGGGUGCUCCUCUUUCUCGCCACAAACGUCCAUGCAGACUCGGGAUGUGCG
AUAGACGUGGGAAGGAGAGAGUUGCGCUGUGGACAAGGGAUUUUUAUCCACAAUGAUGUU
GAAGCGUGGGUCGACCGGUACAAAUUUAUGCCUGAAACACCAAAACAGCUGGCAAAGGUC
AUCGAGCAAGCCCACGCGAAAGGAAUAUGUGGAUUGAGGUCCGUCUCACGUCUGGAACAC
GUGAUGUGGGAGAACAUCAGAGAUGAACUCAACACCCUCCUCAGAGAGAAUGCAGUAGAU
CUAAGUGUCGUGGUUGAGAAGCCAAAAGGAAUGUACAAAUCAGCACCACAGAGAUUGGCA
CUCACAUCUGAAGAGUUUGAGAUUGGGUGGAAGGCUUGGGGAAAGAGCUUGGUGUUCGCA
CCAGAACUGGCCAACCACACUUUUGUGGUUGACGGGCCCGAGACCAAAGAAUGUCCCGAU
GCAAAAAGAGCUUGGAACAGCCUUGAGAUUGAAGACUUUGGAUUUGGCAUCAUGUCCACC
AGGGUUUGGCUGAAAGUCAGAGAACACAACACUACUGACUGCGACAGCUCAAUAAUUGGG
ACGGCUGUUAAAGGAGACAUAGCUGUGCACAGUGACCUCUCCUACUGGAUUGAAAGCCAC
AAGAACACGACAUGGAGGCUCGAGAGGGCUGUCUUUGGAGAGAUCAAAUCAUGCACGUGG
CCUGAGACACACACUCUUUGGAGUGAUGGCGUUGUUGAAAGUGAUCUGGUUGUGCCAGUC
ACCCUCGCUGGACCAAAAAGCAAUCACAACCGGCGUGAAGGUUACAAAGUCCAGAGCCAG
GGGCCGUGGGACGAAGAAGACAUCGUUCUCGACUUUGACUAUUGCCCAGGUACCACCGUC
ACAAUCACUGAAGCAUGUGGGAAGAGAGGACCCUCCAUAAGAACUACUACUAGCAGUGGU
AGACUGGUCACAGACUGGUGCUGCCGGAGCUGCACCCUUCCCCCUUUGAGAUACAGGACA
AAAAAUGGAUGUUGGUAUGGAAUGGAGAUAAGACCCAUGAAACAUGAUGAGACGACGCUG
GUAAAAUCCAGCGUCAGUGCCCAUCGGAGUGACAUGAUUGAUCCUUUUCAGUUGGGCCUU
CUGGUGAUGUUUCUGGCCACCCAGGAGGUCCUGAGGAAGAGGUGGACGGCCAGAUUGACU
GUUCCGGCUAUUGUGGGAGCUCUACUCGUGCUGAUUCUUGGGGGAAUCACUUACACUGAC
CUGCUUAGGUAUGUUCUUCUGGUUGGGGCGGCCUUCGCCGAAGCCAACAGCGGGGGUGAC
GUCGUUCAUCUAGCUCUCAUAGCCGCCUUCAAAAUUCAACCAGGCUUUCUCGCAAUGACA
UUUCUUAGGGGAAAGUGGACGAACCAAGAGAACAUCCUGCUGGCUCUGGGGGCAGCAUUC
UUUCAGAUGGCGGCCACCGAUUUGAAC------------UUUUCUCUCCCAGGAAUUCUC
AAUGCCACUGCCACAGCUUGGAUGCUCCUGAGGGCUGCCACCCAGCCAUCCACUUCAGCC
AUCGUCAUGCCUUUGCUUUGCCUGCUGGCUCCUGGCAUGAGACUGCUCUACCUGGACACG
UAUAGAAUCACUCUCAUCAUCAUCGGCAUCUGCAGCCUGAUAGGGGAGCGCCGUAGGGCG
GCCGCAAAGAAGAAAGGGGCGGUACUGCUAGGGUUAGCACUAACAUCAACAGGGCAGUUC
UCUGCAUCAGUUAUGGCGGCUGGGCUCAUGGCAUGCAAUCCCAACAAAAAGCGGGGAUGG
CCGGCCACAGAAGUUUUGACAGCAGUUGGAUUGAUGUUUGCCAUCGUGGGUGGUCUAGCU
GAGUUGGAUGUUGAUUCCAUGUCCAUUCCUUUUGUGUUAGCCGGGCUGAUGGCAGUUUCU
UACACCAUUUCAGGCAAAUCGACAGACCUGUGGCUUGAGAGAGCAGCUGACAUAACAUGG
GAAACUGAUGCAGCCAUAACUGGAACCAGCCAACGCCUAGAUGUAAAAUUGGAUGAUGAU
GGUGACUUCCACCUUAUUAACGACCCUGGAGUGCCGUGGAAGAUAUGGGUCAUCCGUAUG
ACGGCAUUGGGAUUCGCAGCCUGGACACCAUGGGCAAUAAUACCUGCUGGAAUAGGUUAU
UGGCUCACUGUCAAGUACGCAAAAAGAGGAGGCGUCUUUUGGGACACCCCGGCUCCAAGG
ACCUACCCCAAGGGUGACACUUCACCAGGAGUAUACCGUAUCAUGAGCCGUUACAUUUUG
GGGACCUACCAGGCUGGAGUGGGCGUCAUGUAUGAAGGAGUUCUUCACACCCUGUGGCAC
ACCACAAGAGGGGCAGCUAUCAGAAGUGGUGAAGGAAGGCUCACUCCCUACUGGGGUAGU
GUGAAAGAAGACAGGAUCACCUAUGGUGGGCCAUGGAAGUUUGACAGGAAGUGGAAUGGU
CUCGAUGAUGUUCAGCUCAUCAUAGUGGCUCCCGGAAAGGCAGCCAUAAACAUCCAAACC
AAACCAGGCAUCUUCAAAACGCCACAGGGGGAAAUAGGAGCAGUCAGCCUGGACUAUCCU
GAAGGGACCUCAGGCUCCCCAAUACUGGACAAGAAUGGUGACAUCGUGGGCUUGUACGGG
AAUGGAGUCAUCUUGGGCAACGGCUCGUAUGUCAGUGCCAUCGUGCAAGGCGAAAGAGAA
GAAGAACCCGUUCCUGAAGCGUACAACGCAGACAUGUUAAGAAAGAAGCAGCUGACAGUG
CUGGACCUGCAUCCAGGAGCGGGAAAGACCAGGAGGAUACUCCCCCAGAUCAUCAAAGAU
GCCAUCCAGCGCCGCCUUCGUACAGCUGUGCUGGCUCCAACCCGUGUGGUGGCUGCAGAA
AUGGCUGAGGCCCUCAAGGGCCUUCCGGUCCGAUACCUGACCCCAGCGGUCAACAGAGAG
CAUAGUGGCACAGAGAUAGUGGAUGUUAUGUGUCAUGCCACUCUAACCCACAGACUCAUG
UCACCUCUAAGAGCUCCAAACUACAACCUCUUUGUGAUGGAUGAGGCUCACUUCACUGAC
CCGGCGAGCAUAGCAGCACGAGGCUACAUUGCUACAAAAGUUGAGUUGGGUGAAGCGGCA
GCAAUAUUCAUGACUGCGACUCCCCCUGGCACUCACGAUCCGUUCCCAGACACCAAUGCA
CCAGUUACAGACAUACAAGCUGAGGUGCCUGACAGAGCCUGGAGUAGUGGGUUUGAGUGG
AUAACAGAAUACACCGGGAAAACAGUCUGGUUCGUCGCUAGUGUGAAGAUGGGAAAUGAG
AUUGCACAGUGUCUUCAGAGAGCGGGAAAGAAGGUCAUCCAACUCAACCGCAAGUCCUAU
GACACGGAGUAUCCCAAAUGCAAGAAUGGAGACUGGGAUUUUGUGAUAACAACAGACAUC
UCAGAGAUGGGCGCGAACUUUGGGGCCAGCAGAGUCAUUGACUGUCGGAAAAGCGUGAAA
CCCACCAUCUUGGAGGAAGGCGAAGGGAGAGUGAUCUUGAGCAACCCCUCACCAAUCACU
AGUGCUAGUGCUGCCCAGAGGAGAGGGAGAGUAGGUAGAAAUCCUAGUCAGAUAGGUGAU
GAGUACCACUAUGGAGGAGGCACAAGCGAAGAUGACACGAUCGCAGCUCAUUGGACUGAA
GCAAAGAUCAUGUUAGAUAAUAUCCACCUCCCAAAUGGGCUUGUUGCACAAAUGUAUGGG
CCAGAAAGAGACAAAGCCUUCACCAUGGACGGGGAGUACCGACUGAGAGGAGAGGAGAGA
AAGACCUUCCUGGAGUUGCUGAGGACUGCAGACCUGCCAGUGUGGCUUGCCUACAAAGUG
GCUUCAAAUGGUAUACAGUACACCGACAGGAAGUGGUGUUUUGAUGGACCAAGGUCAAAC
AUCAUUCUGGAAGACAACAAUGAAGUCGAAAUUGUCACCCGCACAGGUGAACGCAAGAUG
CUGAAGCCACGCUGGUUGGAUGCCAGGGUCUACGCUGACCAUCAGUCGCUCAAGUGGUUC
AAGGACUUUGCGGCUGGUAAGCGAUCAGCAGUGGGAUUCCUUGAAGUCCUGGGGAGAAUG
CCUGAGCACUUCGCAGGCAAGACCAGAGAGGCUUUUGAUACCAUGUAUCUGGUGGCGACA
GCUGAGAAGGGAGGAAAAGCCCACCGCAUGGCCCUUGAAGAGUUGCCGGACGCUCUUGAA
ACCAUAACACUCAUUGUGGCUUUGGCCGUGAUGACAGCAGGAGUUUUCUUGCUCCUCGUU
CAGAGGAGAGGCAUAGGUAAGCUGGGGCUUGGCGGUAUGGUGCUAGGCCUAGCCACUUUC
UUCUUGUGGAUGGCUGACGUCUCAGGCACCAAGAUCGCAGGAACCUUAUUGCUGGCUCUG
CUCAUGAUGAUAGUGUUGAUUCCUGAACCUGAGAAGCAACGAUCCCAGACGGACAACCAG
CUAGCUGUGUUUCUGAUCUGUGUCUUGCUGGUGGUGGGAGUGGUGGCUGCCAAUGAAUAC
GGAAUGUUAGAGAGAACAAAAAGUGACCUUGGGAAAAUAUUCUCCAGCACACGUCAACCA
CAAAGUGCUCUGCCGCUACCCUCCAUGAACGCUUUGGCAUUGGAUUUGCGACCAGCAACA
GCGUGGGCCUUAUACGGAGGGAGCACAGUGGUUCUCACGCCCUUGAUCAAACAUCUUGUA
ACAUCAGAAUACAUCACAACAUCUCUGGCUUCAAUAAGCGCUCAGGCUGGGUCUUUGUUC
AACCUACCCCGCGGACUCCCCUUCACGGAGCUGGACUUUACAGUGGUCUUGGUCUUUUUG
GGAUGUUGGGGCCAAGUGUCGUUAACAACUCUGAUCACUGCGGCAGCUCUGGCUACCCUC
CACUAUGGCUACAUGCUGCCUGGAUGGCAGGCUGAAGCUUUGAGGGCGGCUCAACGGAGA
ACAGCGGCCGGAAUCAUGAAAAAUGCUGUGGUAGAUGGUUUGGUGGCUACGGAUGUUCCU
GAACUGGAGAGAACCACCCCCCUCAUGCAAAAGAAGGUAGGCCAGAUUUUACUGAUUGGA
GUCAGCGCGGCGGCAUUGUUAGUCAACCCGUGUGUUACAACUGUUCGGGAAGCCGGCAUC
CUCAUAUCAGCGGCACUCCUGACUCUCUGGGACAACGGAGCCAUUGCAGUAUGGAAUUCC
ACCACCGCGACCGGACUUUGUCACGUCAUCCGUGGCAAUUGGUUGGCUGGAGCCUCUAUA
GCUUGGACUCUGAUAAAGAAUGCUGACAAACCGGCCUGCAAACGAGGAAGACCAGGAGGA
AGGACACUGGGUGAGCAAUGGAAGGAGAAGCUAAACGGGCUCAGCAAGGAGGAUUUCCUG
AAGUACAGGAAAGAGGCCAUCACUGAAGUCGACCGGUCCGCAGCCCGAAAAGCUAGGAGG
GACGGGAACAAAACUGGAGGACACCCAGUGUCCAGAGGCUCCGCAAAGCUGAGAUGGAUG
GUAGAACGCCAAUUUGUCAAACCAAUUGGCAAGGUGGUUGACCUAGGUUGUGGGCGAGGA
GGAUGGAGUUACUAUGCAGCCACGCUCAAAGGCGUCCAAGAAGUCAGAGGCUAUACGAAA
GGAGGACCUGGACAUGAGGAACCGAUGCUUAUGCAAAGCUAUGGCUGGAACCUUGUCACU
AUGAAGAGCGGAGUGGACGUGUAUUAUAAACCAUCUGAGCCGUGCGACACGCUUUUCUGU
GACAUUGGAGAAUCAUCUUCUAGUGCUGAGGUGGAAGAACAACGCACCCUGAGGAUUUUG
GAAAUGGUUUCUGAUUGGCUGCAGAGAGGACCAAGAGAGUUCUGCAUCAAGGUUCUCUGC
CCAUACAUGCCACGUGUCAUGGAGCGCUUGGAAGUUCUACAACGGAGGUAUGGAGGAGGA
UUGGUUCGAGUCCCUCUUUCCAGAAAUUCCAACCAUGAGAUGUACUGGGUCAGUGGAGCU
GCUGGCAACAUUGUCCACGCAGUGAACAUGACGAGUCAAGUGCUCAUAGGGCGAAUGGAG
AAGAGAACAUGGCAUGGACCAAAAUACGAGGAGGAUGUUAACCUUGGAAGUGGAACAAGA
GCCGUUGGGAAGCCCCAGCCACAUACCAACCAGGAGAAGAUUAAAGCCAGGAUUCAAAGA
UUGAAAGAGGAGUAUGCAGCCACAUGGCACCAUGACAAGGACCACCCAUAUCGGACCUGG
ACCUACCACGGAAGUUAUGAAGUGAAACCGACCGGUUCAGCAAGCUCCUUGGUCAACGGA
GUUGUCCGCCUAAUGAGCAAGCCCUGGGAUGCAAUUCUCAACGUGACCACCAUGGCGAUG
ACUGACACCACUCCGUUUGGGCAGCAGAGGGUUUUCAAAGAAAAGGUUGACACCAAGGCC
CCGGAACCCCCUUCUGGAGUUAGAGAGGUGAUGGAUGAGACCACCAAUUGGCUGUGGGCU
UUUCUCGCACGAGAAAAGAAGCCAAGGUUGUGCACCAGGGAAGAGUUUAAGAGGAAGGUC
AACAGCAACGCUGCUUUGGGAGCCAUGUUUGAAGAGCAGAACCAAUGGAGCAGUGCCAGG
GAGGCUGUAGAGGACCCUCGGUUCUGGGAAAUGGUGGACGAAGAAAGGGAGAACCAUCUG
AAAGGAGAGUGCCACACAUGCAUUUACAACAUGAUGGGGAAGCGUGAGAAGAAGCUCGGA
GAGUUUGGUAAAGCGAAAGGUAGUCGAGCCAUAUGGUUCAUGUGGCUAGGCGCCAGAUUC
CUGGAGUUUGAAGCUCUGGGCUUUCUGAAUGAGGACCAUUGGUUAGGAAGAAAGAAUUCU
GGAGGAGGUGUUGAAGGACUUGGUGUCCAAAAACUUGGUUACAUUCUGCGUGAGAUGAGC
CACCAUUCAGGUGGAAAAAUGUACGCGGAUGACACAGCCGGCUGGGACACCCGGAUAACC
AGAGCCGAUCUUGACAACGAGGCCAAAGUUUUGGAGCUGAUGGAAGGUGAGCACAGACAA
CUAGCCAGAGCAAUCAUUGAGCUGACCUACAAACACAAGGUGGUGAAAGUUAUGCGACCU
GGCACAGAUGGGAAGACCGUCAUGGAUGUGAUUUCCCGAGAAGAUCAGAGAGGAAGUGGA
CAGGUUGUGACCUAUGCUCUCAACACAUUCACCAACAUUGCCGUCCAGCUUAUUAGACUG
AUGGAAGCUGAAGGAGUGAUUGGGCAGGAACAUCUGGAAAGUCUUCCCCGGAAAACCAAA
UACGCUGUGAGAACCUGGCUCUUUGAGAACGGAGAAGAAAGGGUGACCCGCAUGGCUGUG
AGUGGAGAUGAUUGUGUUGUCAAGCCCCUGGAUGAUCGGUUUGCCAAUGCCCUGCACUUU
CUCAAUUCGAUGUCCAAGGUCAGAAAAGACGUGCCAGAGUGGAAACCCUCCUCGGGAUGG
CACGAUUGGCAGCAAGUGCCUUUCUGCUCAAACCACUUUCAGGAAUUGAUCAUGAAGGAC
GGAAGGACUUUGGUGGUUCCCUGCCGGGGUCAGGAUGAACUCAUUGGGAGGGCGCGAGUC
UCCCCCGGCUCUGGAUGGAAUGUUAGGGACACCGCAUGCUUGGCCAAGGCCUACGCUCAG
AUGUGGCUCCUGCUGUACUUCCACAGAAGAGAUCUGAGGCUGAUGGCAAACGCCAUCUGU
UCAGCAGUCCCCAGCAAUUGGGUUCCCACUGGCAGGACUUCAUGGUCAGUGCAUGCCACA
GGUGAAUGGAUGACAACUGAUGACAUGUUGGAAGUGUGGAACAAAGUGUGGAUCCAAGAC
AACGAAUGGAUGCUGGACAAGACCCCAGUUCAAAGCUGGACAGACAUCCCUUACACCGGG
AAGCGGGAAGACAUAUGGUGUGGAAGCCUGAUAGGCACGCGAACACGGGCAACGUGGGCU
GAAAACAUCUACGCAGCCAUUAACCAGGUGAGAGCCAUUAUUGGCCAGGAAAAAUACAGG
GAUUACAUGCUUUCACUUAGAAGAUAUGAAGAAGUUAAUGUCCAGGAGGACAGGGUUUUG
UAA
