# Supplementary material for: Mapping overlapping functional elements embedded within the protein-coding regions of RNA viruses
Source: Nucleic Acids Res. 2014 Oct 17;42(20):12425–39. doi: 10.1093/nar/gku981 (PMC4227794; doi:10.1093/nar/gku981)
Supplement: SUPPLEMENTARY DATA [file supp_gku981_Supplementary_File_S1.zip › SynPlot2/EXAMPLE/Input/nc_009942.fasta]

>NC_009942
AUGUCUAAGAAACCAGGAGGGCCCGGCAAGAGCCGGGCUGUCAAUAUGCUAAAACGCGGA
AUGCCCCGCGUGUUGUCCUUGAUUGGACUGAAGAGGGCUAUGUUGAGCCUGAUCGACGGC
AAGGGGCCAAUACGAUUUGUGUUGGCUCUCUUGGCGUUCUUCAGGUUCACAGCAAUUGCU
CCGACCCGAGCAGUGCUGGAUCGAUGGAGAGGUGUGAACAAACAAACAGCGAUGAAACAC
CUUCUGAGUUUUAAGAAGGAACUAGGGACCUUGACCAGUGCUAUCAAUCGGCGGAGCUCA
AAACAAAAGAAAAGAGGAGGAAAGACCGGA------------AUUGCAGUCAUGAUUGGC
CUGAUCGCCAGCGUAGGAGCAGUUACCCUCUCUAACUUCCAAGGGAAGGUGAUGAUGACG
GUAAAUGCUACUGACGUCACAGAUGUCAUCACGAUUCCAACAGCUGCUGGAAAGAACCUA
UGCAUUGUCAGAGCAAUGGAUGUGGGAUACAUGUGCGAUGAUACUAUCACUUAUGAAUGC
CCAGUACUGUCGGCUGGUAAUGAUCCAGAAGACAUCGACUGUUGGUGCACAAAGUCAGCA
GUCUACGUCAGGUAUGGAAGAUGCACCAAGACACGCCACUCAAGACGCAGUCGGAGGUCA
CUGACAGUGCAGACACACGGAGAAAGCACUCUAGCGAACAAGAAGGGGGCUUGGAUGGAC
AGCACCAAGGCCACAAGGUAUUUGGUAAAAACAGAAUCAUGGAUCUUGAGGAACCCUGGA
UAUGCCCUGGUGGCAGCCGUCAUUGGUUGGAUGCUUGGGAGCAACACCAUGCAGAGAGUU
GUGUUUGUCGUGCUAUUGCUUUUGGUGGCCCCAGCUUACAGCUUCAACUGCCUUGGAAUG
AGCAACAGAGACUUCUUGGAAGGAGUGUCUGGAGCAACAUGGGUGGAUUUGGUUCUCGAA
GGCGACAGCUGCGUGACUAUCAUGUCUAAGGACAAGCCUACCAUCGAUGUGAAGAUGAUG
AAUAUGGAGGCGGCCAACCUGGCAGAGGUCCGCAGUUAUUGCUAUUUGGCUACCGUCAGC
GAUCUCUCCACCAAAGCUGCGUGCCCGACCAUGGGAGAAGCUCACAAUGACAAACGUGCU
GACCCAGCUUUUGUGUGCAGACAAGGAGUGGUGGACAGGGGCUGGGGCAACGGCUGCGGA
CUAUUUGGCAAAGGAAGCAUUGACACAUGCGCCAAAUUUGCCUGCUCUACCAAGGCAAUA
GGAAGAACCAUCUUGAAAGAGAAUAUCAAGUACGAAGUGGCCAUUUUUGUCCAUGGACCA
ACUACUGUGGAGUCGCACGGAAACUACUCCACACAGGUUGGAGCCACUCAGGCAGGGAGA
CUCAGCAUCACUCCUGCGGCGCCUUCAUACACACUAAAGCUUGGAGAAUAUGGAGAGGUG
ACAGUGGACUGUGAACCACGGUCAGGGAUUGACACCAAUGCAUACUACGUGAUGACUGUU
GGAACAAAGACGUUCUUGGUCCAUCGUGAGUGGUUCAUGGACCUCAACCUCCCUUGGAGC
AGUGCUGGAAGUACUGUGUGGAGGAACAGAGAGACGUUAAUGGAGUUUGAGGAACCACAC
GCCACGAAGCAGUCUGUGAUAGCAUUGGGCUCACAAGAGGGAGCUCUGCAUCAAGCUUUG
GCUGGAGCCAUUCCUGUGGAAUUUUCAAGCAACACUGUCAAGUUGACGUCGGGUCAUUUG
AAGUGUAGAGUGAAGAUGGAAAAAUUGCAGUUGAAGGGAACAACCUAUGGCGUCUGUUCA
AAGGCUUUCAAGUUUCUUGGGACUCCCGCAGACACAGGUCACGGCACUGUGGUGUUGGAA
UUGCAGUACACUGGCACGGAUGGACCUUGCAAAGUUCCUAUCUCGUCAGUGGCUUCAUUG
AACGACCUAACGCCAGUGGGCAGAUUGGUCACUGUCAACCCUUUUGUUUCAGUGGCCACG
GCCAACGCUAAGGUCCUGAUUGAAUUGGAACCACCCUUUGGAGACUCAUACAUAGUGGUG
GGCAGAGGAGAACAACAGAUCAAUCACCAUUGGCACAAGUCUGGAAGCAGCAUUGGCAAA
GCCUUUACAACCACCCUCAAAGGAGCGCAGAGACUAGCCGCUCUAGGAGACACAGCUUGG
GACUUUGGAUCAGUUGGAGGGGUGUUCACCUCAGUUGGGAAGGCUGUCCAUCAAGUGUUC
GGAGGAGCAUUCCGCUCACUGUUCGGAGGCAUGUCCUGGAUAACGCAAGGAUUGCUGGGG
GCUCUCCUGUUGUGGAUGGGCAUCAAUGCUCGUGAUAGGUCCAUAGCUCUCACGUUUCUC
GCAGUUGGAGGAGUUCUGCUCUUCCUCUCCGUGAACGUGCACGCUGACACUGGGUGUGCC
AUAGACAUCAGCCGGCAAGAGCUGAGAUGUGGAAGUGGAGUGUUCAUACACAAUGAUGUG
GAGGCUUGGAUGGACCGGUACAAGUAUUACCCUGAAACGCCACAAGGCCUAGCCAAGAUC
AUUCAGAAAGCUCAUAAGGAAGGAGUGUGCGGUCUACGAUCAGUUUCCAGACUGGAGCAU
CAAAUGUGGGAAGCAGUGAAGGACGAGCUGAACACUCUUUUGAAGGAGAAUGGUGUGGAC
CUUAGUGUCGUGGUUGAGAAACAGGAGGGAAUGUACAAGUCAGCACCUAAACGCCUCACC
GCCACCACGGAAAAAUUGGAAAUUGGCUGGAAGGCCUGGGGAAAGAGUAUUUUAUUUGCA
CCAGAACUCGCCAACAACACCUUUGUGGUUGAUGGUCCGGAGACCAAGGAAUGUCCGACU
CAGAAUCGCGCUUGGAAUAGCUUAGAAGUGGAGGAUUUUGGAUUUGGUCUCACCAGCACU
CGGAUGUUCCUGAAGGUCAGAGAGAGCAACACAACUGAAUGUGACUCGAAGAUCAUUGGA
ACGGCUGUCAAGAACAACUUGGCGAUCCACAGUGACCUGUCCUAUUGGAUUGAAAGCAGG
CUCAAUGAUACGUGGAAGCUUGAAAGGGCAGUUCUGGGUGAAGUCAAAUCAUGUACGUGG
CCUGAGACGCAUACCUUGUGGGGCGAUGGAAUCCUUGAGAGUGACUUGAUAAUACCAGUC
ACACUGGCGGGACCACGAAGCAAUCACAAUCGGAGACCUGGGUACAAGACACAAAACCAG
GGCCCAUGGGACGAAGGCCGGGUAGAGAUUGACUUCGAUUACUGCCCAGGAACUACGGUC
ACCCUGAGUGAGAGCUGCGGACACCGUGGACCUGCCACUCGCACCACCACAGAGAGCGGA
AAGUUGAUAACAGAUUGGUGCUGCAGGAGCUGCACCUUACCACCACUGCGCUACCAAACU
GACAGCGGCUGUUGGUAUGGUAUGGAGAUCAGACCACAGAGACAUGAUGAAAAGACCCUC
GUGCAGUCACAAGUGAAUGCUUAUAAUGCUGAUAUGAUUGACCCUUUUCAGUUGGGCCUU
CUGGUCGUGUUCUUGGCCACCCAGGAGGUCCUUCGCAAGAGGUGGACAGCCAAGAUCAGC
AUGCCAGCUAUACUGAUUGCUCUGCUAGUCCUGGUGUUUGGGGGCAUUACUUACACUGAU
GUGUUACGCUAUGUCAUCUUGGUGGGGGCAGCUUUCGCAGAAUCUAAUUCGGGAGGAGAC
GUGGUACACUUGGCGCUCAUGGCGACCUUCAAGAUACAACCAGUGUUUAUGGUGGCAUCG
UUUCUCAAAGCGAGAUGGACCAACCAGGAGAACAUUUUGUUGAUGUUGGCGGCUGUUUUC
UUUCAAAUGGCUUAUCACGAUGCCCGCCAAAUUCUGCUCUGGGAGAUCCCUGAUGUGUUG
AAUUCACUGGCGGUAGCUUGGAUGAUACUGAGAGCCAUAACAUUCACAACGACAUCAAAC
GUGGUUGUUCCGCUGCUAGCCCUGCUAACACCCGGGCUGAGAUGCUUGAAUCUGGAUGUG
UACAGGAUACUGCUGUUGAUGGUCGGAAUAGGCAGCUUGAUCAGGGAGAAGAGGAGUGCA
GCCGCAAAAAAGAAAGGAGCAAGUCUGCUAUGCUUGGCUCUAGCCUCAACAGGACUUUUC
AACCCCAUGAUCCUUGCUGCUGGACUGAUUGCAUGUGAUCCCAACCGUAAACGCGGAUGG
CCCGCAACUGAAGUGAUGACAGCUGUCGGCCUAAUGUUUGCCAUCGUCGGAGGGCUGGCA
GAGCUUGACAUUGACUCCAUGGCCAUUCCAAUGACUAUCGCGGGGCUCAUGUUUGCUGCU
UUCGUGAUUUCUGGGAAAUCAACAGAUAUGUGGAUUGAGAGAACGGCGGACAUUUCCUGG
GAAAGUGAUGCAGAAAUUACAGGCUCGAGCGAAAGAGUUGAUGUGCGGCUUGAUGAUGAU
GGAAACUUCCAGCUCAUGAAUGAUCCAGGAGCACCUUGGAAGAUAUGGAUGCUCAGAAUG
GUCUGUCUCGCGAUUAGUGCGUACACCCCCUGGGCAAUCUUGCCCUCAGUAGUUGGAUUU
UGGAUAACUCUCCAAUACACAAAGAGAGGAGGCGUGUUGUGGGACACUCCCUCACCAAAG
GAGUACAAAAAGGGGGACACGACCACCGGCGUCUACAGGAUCAUGACUCGUGGGCUGCUC
GGCAGUUAUCAAGCAGGAGCGGGCGUGAUGGUUGAAGGUGUUUUCCACACCCUUUGGCAU
ACAACAAAAGGAGCCGCUUUGAUGAGCGGAGAGGGCCGCCUGGACCCAUACUGGGGCAGU
GUCAAGGAGGAUCGACUUUGUUACGGAGGACCCUGGAAAUUGCAGCACAAGUGGAACGGG
CAGGAUGAGGUGCAGAUGAUUGUGGUGGAACCUGGCAAGAACGUUAAGAACGUCCAGACG
AAACCAGGGGUGUUCAAAACACCUGAAGGAGAAAUCGGGGCCGUGACUUUGGACUUCCCC
ACUGGAACAUCAGGCUCACCAAUAGUGGACAAAAACGGUGAUGUGAUUGGGCUUUAUGGC
AAUGGAGUCAUAAUGCCCAACGGCUCAUACAUAAGCGCGAUAGUGCAGGGUGAAAGGAUG
GAUGAGCCAAUCCCAGCCGGAUUCGAACCUGAGAUGCUGAGGAAAAAACAGAUCACUGUA
CUGGAUCUCCAUCCCGGCGCCGGUAAAACAAGGAGGAUUCUGCCACAGAUCAUCAAAGAG
GCCAUAAACAGAAGACUGAGAACAGCCGUGCUAGCGCCAACCAGGGUUGUGGCUGCUGAG
AUGGCUGAAGCACUGAGAGGACUGCCCAUCCGGUACCAGACAUCCGCAGUGCCCAGAGAA
CAUAAUGGAAAUGAGAUUGUUGAUGUCAUGUGUCAUGCUACCCUCACCCACAGGCUGAUG
UCUCCUCACAGGGUGCCGAACUACAACCUGUUCGUGAUGGAUGAGGCUCAUUUCACCGAC
CCAGCUAGCAUUGCAGCAAGAGGUUACAUUUCCACAAAGGUCGAGCUAGGGGAGGCGGCG
GCAAUAUUCAUGACAGCCACCCCACCAGGCACUUCAGAUCCAUUCCCAGAGUCCAAUUCA
CCAAUUUCCGACUUACAGACUGAGAUCCCGGAUCGAGCUUGGAACUCUGGAUACGAAUGG
AUCACAGAAUACACCGGGAAGACGGUUUGGUUUGUGCCUAGUGUCAAGAUGGGGAAUGAG
AUUGCCCUUUGCCUACAACGUGCUGGAAAGAAAGUAGUCCAAUUGAACAGAAAGUCGUAC
GAGACGGAGUACCCAAAAUGUAAGAACGAUGAUUGGGACUUUGUUAUCACAACAGACAUA
UCUGAAAUGGGGGCUAACUUCAAGGCGAGCAGGGUGAUUGACAGCCGGAAGAGUGUGAAA
CCAACCAUCAUAACAGAAGGAGAAGGGAGAGUGAUCCUGGGAGAACCAUCUGCAGUGACA
GCAGCUAGUGCCGCCCAGAGACGUGGACGUAUCGGUAGAAAUCCGUCGCAAGUUGGUGAU
GAGUACUGUUAUGGGGGGCACACGAAUGAAGACGACUCGAACUUCGCCCAUUGGACUGAG
GCACGAAUCAUGCUGGACAACAUCAACAUGCCAAACGGACUGAUCGCUCAAUUCUACCAA
CCAGAGCGUGAGAAGGUAUAUACCAUGGAUGGGGAAUACCGGCUCAGAGGAGAAGAGAGA
AAAAACUUUCUGGAACUGUUGAGGACUGCAGAUCUGCCAGUUUGGCUGGCUUACAAGGUU
GCAGCGGCUGGAGUGUCAUACCACGACCGGAGGUGGUGCUUUGAUGGUCCUAGGACAAAC
ACAAUUUUAGAAGACAACAACGAAGUGGAAGUCAUCACGAAGCUUGGUGAAAGGAAGAUU
CUGAGGCCGCGCUGGAUUGAUGCCAGGGUGUACUCGGAUCACCAGGCACUAAAGGCGUUC
AAGGACUUCGCCUCGGGAAAACGUUCUCAGAUAGGGCUCAUUGAGGUUCUGGGAAAGAUG
CCUGAGCACUUCAUGGGGAAGACAUGGGAAGCACUUGACACCAUGUACGUUGUGGCCACU
GCAGAGAAAGGAGGAAGAGCUCACAGAAUGGCCCUGGAGGAACUGCCAGAUGCUCUUCAG
ACAAUUGCCUUGAUUGCCUUAUUGAGUGUGAUGACCAUGGGAGUAUUCUUCCUCCUCAUG
CAGCGGAAGGGCAUUGGAAAGAUAGGUUUGGGAGGCGCUGUCUUGGGAGUCGCGACCUUU
UUCUGUUGGAUGGCUGAAGUUCCAGGAACGAAGAUCGCCGGAAUGUUGCUGCUCUCCCUU
CUCUUGAUGAUUGUGCUAAUUCCUGAGCCAGAGAAGCAACGUUCGCAGACAGACAACCAG
CUAGCCGUGUUCCUGAUUUGUGUCAUGACCCUUGUGAGCGCAGUGGCAGCCAACGAGAUG
GGUUGGCUAGAUAAGACCAAGAGUGACAUAAGC------AGUUUGUUUGGGCAAAGAAUU
GAGGUCAAGGAGAAUUUCAGC---AUGGGAGAGUUUCUUCUGGACUUGAGGCCGGCAACA
GCCUGGUCACUGUACGCUGUGACAACAGCGGUCCUCACUCCACUGCUAAAGCAUUUGAUC
ACGUCAGAUUACAUCAACACCUCAUUGACCUCAAUAAACGUUCAGGCAAGUGCACUAUUC
ACACUCGCGCGAGGCUUCCCCUUCGUCGAUGUUGGAGUGUCGGCUCUCCUGCUAGCAGCC
GGAUGCUGGGGACAAGUCACCCUCACCGUUACGGUAACAGCGGCAACACUCCUUUUUUGC
CACUAUGCCUACAUGGUUCCCGGUUGGCAAGCUGAGGCAAUGCGCUCAGCCCAGCGGCGG
ACAGCGGCCGGAAUCAUGAAGAACGCUGUAGUGGAUGGCAUCGUGGCCACGGACGUCCCA
GAAUUAGAGCGCACCACACCCAUCAUGCAGAAGAAAGUUGGACAGAUCAUGCUGAUCUUG
GUGUCUCUAGCUGCAGUAGUAGUGAACCCGUCUGUGAAGACAGUACGAGAAGCCGGAAUU
UUGAUCACGGCCGCAGCGGUGACGCUUUGGGAGAAUGGAGCAAGCUCUGUUUGGAACGCA
ACAACUGCCAUCGGACUCUGCCACAUCAUGCGUGGGGGUUGGUUGUCAUGUCUAUCCAUA
ACAUGGACACUCAUAAAGAACAUGGAAAAACCAGGACUAAAAAGAGGUGGGGCAAAAGGA
CGCACCUUGGGAGAGGUUUGGAAAGAAAGACUCAACCAGAUGACAAAAGAAGAGUUCACU
AGGUACCGCAAAGAGGCCAUCAUCGAAGUCGAUCGCUCAGCGGCAAAACACGCCAGGAAA
GAAGGCAAUGUCACUGGAGGGCAUCCAGUCUCUAGGGGCACAGCAAAACUGAGAUGGCUG
GUCGAACGGAGGUUUCUCGAACCGGUCGGAAAAGUGAUUGACCUUGGAUGUGGAAGAGGC
GGUUGGUGUUACUAUAUGGCAACCCAAAAAAGAGUCCAAGAAGUCAGAGGGUACACAAAG
GGCGGUCCCGGACAUGAAGAGCCCCAACUAGUGCAAAGUUAUGGAUGGAACAUUGUCACC
AUGAAGAGUGGAGUGGAUGUGUUCUACAGACCUUCUGAGUGUUGUGACACCCUCCUUUGU
GACAUCGGAGAGUCCUCGUCAAGUGCUGAGGUUGAAGAGCAUAGGACGAUUCGGGUCCUU
GAAAUGGUUGAGGACUGGCUGCACCGAGGGCCAAGGGAAUUUUGCGUGAAGGUGCUCUGU
CCCUACAUGCCGAAAGUCAUAGAGAAGAUGGAGCUGCUCCAACGCCGGUAUGGGGGGGGA
CUGGUCAGAAACCCACUCUCACGGAAUUCCACGCACGAGAUGUAUUGGGUGAGUCGAGCU
UCAGGCAAUGUGGUACAUUCAGUGAAUAUGACCAGCCAGGUGCUCCUAGGAAGAAUGGAA
AAAAGGACCUGGAAGGGACCCCAAUACGAGGAAGAUGUAAACUUGGGAAGUGGAACCAGG
GCGGUGGGAAAACCCCUGCUCAACUCAGACACCAGUAAAAUCAAGAACAGGAUUGAACGA
CUCAGGCGUGAGUACAGUUCGACGUGGCACCACGAUGAGAACCACCCAUAUAGAACCUGG
AACUAUCACGGCAGUUAUGAUGUGAAGCCCACAGGCUCCGCCAGUUCGCUGGUCAAUGGA
GUGGUCAGGCUCCUCUCAAAACCAUGGGACACCAUCACGAAUGUUACCACCAUGGCCAUG
ACUGACACUACUCCCUUCGGGCAGCAGCGAGUGUUCAAAGAGAAGGUGGACACGAAAGCU
CCUGAACCGCCAGAAGGAGUGAAGUACGUGCUCAACGAGACCACCAACUGGUUGUGGGCG
UUUUUGGCCAGAGAAAAACGUCCCAGAAUGUGCUCUCGAGAGGAAUUCAUAAGAAAGGUC
AACAGCAAUGCAGCUUUGGGUGCCAUGUUUGAAGAGCAGAAUCAAUGGAGGAGCGCCAGA
GAAGCAGUUGAAGAUCCAAAAUUUUGGGAGAUGGUGGAUGAGGAGCGCGAGGCACAUCUG
CGGGGGGAAUGUCACACUUGCAUUUACAACAUGAUGGGAAAGAGAGAGAAAAAACCCGGA
GAGUUCGGAAAGGCCAAGGGAAGCAGAGCCAUUUGGUUCAUGUGGCUCGGAGCUCGCUUU
CUGGAGUUCGAGGCUCUGGGUUUUCUCAAUGAAGACCACUGGCUUGGAAGAAAGAACUCA
GGAGGAGGUGUCGAGGGCUUGGGCCUCCAAAAACUGGGUUACAUCCUGCGUGAAGUUGGC
ACCCGGCCUGGGGGCAAGAUCUAUGCUGAUGACACAGCUGGCUGGGACACCCGCAUCACG
AGAGCUGACUUGGAAAAUGAAGCUAAGGUGCUUGAGCUGCUUGAUGGGGAACAUCGGCGU
CUUGCCAGGGCCAUCAUUGAGCUCACCUAUCGUCACAAAGUUGUGAAAGUGAUGCGCCCG
GCUGCUGAUGGAAGAACCGUCAUGGAUGUUAUCUCCAGAGAAGAUCAGAGGGGGAGUGGA
CAAGUUGUCACCUACGCCCUAAACACUUUCACCAACCUGGCCGUCCAGCUGGUGAGGAUG
AUGGAAGGGGAAGGAGUGAUUGGCCCAGAUGAUGUGGAGAAACUCACAAAAGGGAAAGGA
CCCAAAGUCAGGACCUGGCUGUUUGAGAAUGGGGAAGAAAGACUCAGCCGCAUGGCUGUC
AGUGGAGAUGACUGUGUGGUAAAGCCCCUGGACGAUCGCUUUGCCACCUCGCUCCACUUC
CUCAAUGCUAUGUCAAAGGUUCGCAAAGACAUCCAAGAGUGGAAACCGUCAACUGGAUGG
UAUGAUUGGCAGCAGGUUCCAUUUUGCUCAAACCAUUUCACUGAAUUGAUCAUGAAAGAU
GGAAGAACACUGGUGGUUCCAUGCCGAGGACAGGAUGAAUUGGUAGGCAGAGCUCGCAUA
UCUCCAGGGGCCGGAUGGAACGUCCGCGACACUGCUUGUCUGGCUAAGUCUUAUGCCCAG
AUGUGGCUGCUUCUGUACUUCCACAGAAGAGACCUGCGGCUCAUGGCCAACGCCAUUUGC
UCCGCUGUCCCUGUGAAUUGGGUCCCUACCGGAAGAACCACGUGGUCCAUCCAUGCAGGA
GGAGAGUGGAUGACAACAGAGGACAUGUUGGAGGUCUGGAACCGUGUUUGGAUAGAGGAG
AAUGAAUGGAUGGAAGACAAAACCCCAGUGGAGAAAUGGAGUGACGUCCCAUAUUCAGGA
AAACGAGAGGACAUCUGGUGUGGCAGCCUGAUUGGCACAAGAGCCCGAGCCACGUGGGCA
GAAAACAUCCAGGUGGCUAUCAACCAAGUCAGAGCAAUCAUCGGAGAUGAGAAGUAUGUG
GACUACAUGAGUUCACUAAAGAGAUAUGAAGACACAACUUUGGUUGAGGACACAGUACUG
UAG
