# Supplementary material for: Mapping overlapping functional elements embedded within the protein-coding regions of RNA viruses
Source: Nucleic Acids Res. 2014 Oct 17;42(20):12425–39. doi: 10.1093/nar/gku981 (PMC4227794; doi:10.1093/nar/gku981)
Supplement: SUPPLEMENTARY DATA [file supp_gku981_Supplementary_File_S1.zip › SynPlot2/EXAMPLE/Input/nc_001437.fasta]

>NC_001437
AUGACUAAAAAACCAGGAGGGCCCGGUAAAAACCGGGCUAUCAAUAUGCUGAAACGCGGC
CUACCCCGCGUAUUCCCACUAGUGGGAGUGAAGAGGGUAGUAAUGAGCUUGUUGGACGGC
AGAGGGCCAGUACGUUUCGUGCUGGCUCUUAUCACGUUCUUCAAGUUUACAGCAUUAGCC
CCGACCAAGGCGCUUUUAGGCCGAUGGAAAGCAGUGGAAAAGAGUGUGGCAAUGAAACAU
CUUACUAGUUUCAAACGAGAACUUGGAACACUCAUUGACGCCGUGAACAAGCGGGGCAGA
AAACAAAACAAAAGAGGAGGAAAUGAAGGCUCAAUCAUGUGGCUCGCAAGCUUGGCAGUU
GUCAUAGCUUACGCAGGAGCAAUGAAGUUGUCGAAUUUCCAGGGGAAGCUUUUGAUGACC
AUCAACAACACGGACAUUGCAGACGUUAUCGUGAUUCCCACCUCAAAAGGAGAGAACAGA
UGCUGGGUCCGGGCAAUAGACGUCGGCUACAUGUGUGAGGACACUAUCACGUACGAAUGU
CCUAAGCUCACCAUGGGCAAUGAUCCAGAGGAUGUGGAUUGCUGGUGUGACAACCAAGAA
GUCUACGUCCAAUAUGGACGGUGCACGCGGACCAGGCAUUCCAAGCGAAGCAGGAGAUCC
GUGUCGGUCCAAACACAUGGGGAGAGUUCACUAGUGAAUAAAAAAGAGGCUUGGCUGGAU
UCAACGAAAGCCACACGGUAUCUCAUGAAAACUGAGAACUGGAUCAUAAGGAAUCCUGGC
UAUGCUUUCCUGGCGGCGACACUUGGCUGGAUGCUUGGCAGUAACAACGGUCAACGCGUG
GUAUUUACCAUCCUCCUGCUGUUGGUCGCUCCGGCUUACAGUUUUAAUUGUCUGGGAAUG
GGCAAUCGUGACUUCAUAGAAGGAGCCAGUGGAGCCACUUGGGUGGACUUGGUGCUAGAA
GGAGAUAGCUGCUUGACAAUCAUGGCAAACGACAAACCAACAUUGGACGUCCGCAUGAUU
AACAUCGAAGCUAGCCAACUUGCUGAGGUCAGAAGUUACUGCUAUCAUGCUUCAGUCACU
GACAUCUCGACGGUGGCUCGGUGCCCCACGACUGGAGAAGCUCACAACGAGAAGCGAGCU
GAUAGUAGCUAUGUGUGCAAACAAGGCUUCACUGAUCGUGGGUGGGGCAACGGAUGUGGA
CUUUUCGGGAAGGGAAGCAUUGACACAUGUGCAAAAUUCUCCUGCACCAGCAAAGCGAUU
GGAAGAACAAUCCAGCCAGAAAACAUCAAAUACGAAGUUGGCAUUUUUGUGCAUGGAACC
ACCACUUCGGAAAACCAUGGGAAUUAUUCAGCGCAAGUUGGGGCGUCCCAGGCGGCAAAG
UUUACAAUAACACCCAAUGCUCCUUCGAUAACCCUCAAACUUGGUGACUACGGAGAAGUC
ACGCUGGACUGUGAGCCAAGGAGUGGACUGAACACUGAAGCGUUUUACGUCAUGACCGUG
GGGUCAAAGUCAUUUCUGGUCCAUAGGGAAUGGUUUCAUGACCUCGCUCUCCCCUGGACG
UCCCCUUCGAGCACAGCGUGGAGAAACAGAGAACUCCUCAUGGAAUUUGAAGAGGCGCAC
GCCACAAAACAGUCCGUUGUUGCUCUUGGGUCACAGGAAGGAGGCCUCCAUCAGGCGUUG
GCAGGAGCCAUCGUGGUGGAGUACUCAAGC---UCAGUGAAGUUAACAUCAGGCCACCUG
AAAUGUAGGCUGAAAAUGGACAAACUGGCUCUGAAAGGCACAACCUAUGGCAUGUGUACA
GAAAAAUUCUCGUUCGCGAAAAAUCCGGCGGACACUGGCCACGGAACAGUUGUCAUUGAA
CUAUCCUACUCUGGGAGUGAUGGCCCCUGCAAAAUUCCGAUUGUCUCCGUUGCGAGCCUC
AAUGACAUGACCCCCGUUGGGCGGCUGGUGACAGUGAACCCUUUCGUCGCGACUUCCAGU
GCCAACUCAAAGGUGCUGGUCGAGAUGGAACCCCCCUUCGGAGACUCCUACAUCGUGGUU
GGGAGGGGAGACAAGCAGAUCAACCACCAUUGGCACAAAGCUGGAAGCACGCUAGGCAAG
GCCUUUUCAACAACUUUGAAGGGAGCUCAAAGACUGGCAGCGUUGGGCGACACAGCCUGG
GACUUUGGCUCCAUUGGAGGGGUCUUCAACUCCAUAGGAAAAGCCGUUCACCAAGUGUUU
GGUGGUGCCUUCAGAACACUCUUUGGGGGAAUGUCUUGGAUCACACAAGGGCUAAUGGGU
GCCCUACUACUCUGGAUGGGCGUCAACGCACGAGACCGAUCAAUUGCUUUGGCCUUCUUA
GCCACAGGAGGUGUGCUCGUGUUCUUAGCGACCAAUGUGCAUGCUGACACUGGAUGUGCC
AUUGACAUCACAAGAAAAGAGAUGAGAUGUGGAAGUGGCAUCUUUGUGCACAACGACGUG
GAAGCCUGGGUGGACAGGUAUAAAUACUUGCCAGAAACGCCCAGAUCCCUAGCGAAGAUC
GUCCACAAAGCGCACAAGGAAGGCGUGUGCGGAGUCAGAUCUGUCACUAGAUUGGAGCAC
CAAAUGUGGGAAGCCGUACGGGACGAAUUGAACGUCCUGCUCAAAGAGAAUGCAGUGGAC
CUCAGUGUGGUUGUGAACAAGCCCGUGGGAAGAUAUCGCUCAGCCCCUAAACGCCUAUCC
AUGACGCAAGAGAAGUUUGAAAUGGGCUGGAAAGCAUGGGGAAAAAGCAUUCUCUUUGCC
CCGGAAUUGGCUAACUCCACAUUUGUCGUAGAUGGACCUGAGACAAAGGAAUGCCCUGAU
GAGCAUAGAGCUUGGAACAGCAUGCAAAUCGAAGACUUCGGCUUUGGCAUCACAUCAACC
CGUGUGUGGCUGAAAAUUAGAGAGGAGAGCACUGACGAGUGUGAUGGAGCGAUCAUAGGC
ACGGCUGUCAAAGGACAUGUGGCAGUCCAUAGUGACUUGUCGUACUGGAUUGAGAGUCGC
UACAACGACACAUGGAAACUUGAGAGGGCAGUCUUUGGAGAGGUCAAAUCUUGCACUUGG
CCAGAGACACACACCCUUUGGGGAGAUGGUGUUGAGGAAAGUGAACUCAUCAUUCCGCAU
ACCAUAGCCGGACCAAAAAGCAAGCACAAUCGGAGGGAAGGGUAUAAGACACAAAACCAG
GGACCUUGGGAUGAGAAUGGCAUAGUCUUGGACUUUGACUAUUGCCCAGGGACGAAAGUC
ACCAUUACAGAGGACUGUGGCAAGAGAGGCCCUUCGGUCAGAACCACUACUGACAGUGGA
AAGUUGAUUACUGACUGGUGCUGUCGCAGUUGCUCCCUUCCGCCCCUACGAUUCCGGACA
GAAAAUGGCUGCUGGUACGGAAUGGAAAUCAGACCUGUCAGGCAUGAUGAAACAACACUC
GUUAGAUCACAGGUUGAUGCUUUCAAUGGUGAAAUGGUUGACCCUUUUCAGCUGGGCCUU
CUGGUGAUGUUUCUGGCCACCCAGGAGGUCCUUCGCAAGAGGUGGACGGCCAGAUUGACC
AUUCCUGCGGUUUUGGGGGCCCUACUUGUGCUGAUGCUUGGGGGCAUCACUUACACUGAU
UUGGCGAGGUAUGUGGUGCUAGUCGCUGCCGCUUUCGCAGAGGCCAACAGUGGAGGAGAC
GUCCUGCAUCUUGCUUUGAUUGCCGUUUUUAAGAUCCAACCAGCGUUUCUAGUGAUGAAC
AUGCUUAGCACGAGAUGGACGAACCAAGAAAACGUGGUCCUGGUCCUAGGGGCUGCCUUG
UUUCAACUGGCCUCAGUAGAUCUGCAA------------AUAGGAGUCCACGGAAUCCUG
AAUGCCGCCGCUAUAGCAUGGAUGAUUGUCCGAGCGAUCACCUUCCCCACAACCUCCUCC
GUCACCAUGCCAGUCUUAGCGCUUCUAACCCCGGGAAUGAGGGCUCUAUACCUAGACACU
UACAGAAUCAUCCUCCUCGUCAUAGGGAUUUGCUCCCUGCUGCAAGAGAGGAAAAAGACC
AUGGCAAAAAAGAAAGGAGCUGUACUCUUGGGCUUAGCGCUCACAUCCACUGGAUGGUUC
UCGCCCACCACUAUAGCUGCCGGACUAAUGGUCUGCAACCCAAACAAGAAGAGAGGGUGG
CCAGCCACUGAGUUUUUGUCGGCAGUUGGAUUGAUGUUUGCCAUCGUAGGUGGCUUGGCC
GAGUUGGAUAUUGAAUCCAUGUCAAUACCCUUCAUGCUGGCAGGUCUCAUGGCAGUGUCC
UACGUGGUGUCAGGAAAAGCAACAGAUAUGUGGCUUGAACGGGCCGCCGACAUCAGCUGG
GAGAUGGAUGCUGCAAUCACAGGAAGUAGUCGGAGGCUGGAUGUGAAACUGGAUGAUGAC
GGAGAUUUUCACUUGAUUGAUGAUCCCGGUGUUCCAUGGAAGGUCUGGGUCCUGCGCAUG
UCUUGUAUUGGCUUAGCCGCCCUCACGCCUUGGGCCAUCGUUCCCGCCGCUUUCGGUUAU
UGGCUCACUUUAAAAACAACAAAAAGAGGGGGCGUGUUUUGGGACACGCCAUCCCCAAAA
CCUUGCUCAAAAGGAGACACUACUACAGGAGUCUACCGAAUUAUGGCUAGAGGGAUUCUU
GGCACUUACCAGGCCGGCGUCGGAGUCAUGUACGAGAAUGUUUUCCACACACUAUGGCAC
ACAACUAGAGGAGCAGCCAUUAUGAGUGGAGAAGGAAAAUUGACGCCAUACUGGGGUAGU
GUGAAAGAAGACCGCAUAGCUUACGGAGGCCCAUGGAGGUUUGACCGAAAAUGGAAUGGA
ACAGAUGACGUGCAAGUGAUCGUGGUAGAACCGGGGAAGGCUGCAGUAAACAUCCAGACA
AAACCAGGAGUGUUUCGGACUCCCUUCGGGGAGGUUGGGGCUGUUAGUCUGGAUUACCCG
CGAGGAACAUCCGGCUCACCCAUUCUGGAUUCUAAUGGAGACAUCAUAGGCCUAUACGGC
AAUGGAGUUGAGCUUGGCGAUGGCUCAUACGUCAGCGCCAUCGUGCAGGGUGACCGUCAG
GAGGAACCAGUCCCAGAAGCUUACACCCCAAACAUGUUGAGAAAGAGACAGAUGACUGUG
CUAGAUUUGCACCCUGGCUCAGGGAAGACCAGGAAAAUUCUGCCACAGAUAAUCAAGGAC
GCCAUCCAGCAGCGCCUAAGAACAGCUGUGCUGGCACCGACGCGGGUGGUAGCAGCAGAA
AUGGCAGAAGCUUUGAGAGGGCUCCCAGUGCGAUAUCAAACUUCAGCAGUGCAGAGAGAG
CACCAAGGGAAUGAAAUAGUGGAUGUGAUGUGCCACGCCACUCUGACCCAUAGACUGAUG
UCACCGAACAGAGUGCCCAACUACAACCUAUUUGUCAUGGAUGAAGCUCAUUUCACUGAC
CCAGCCAGCAUAGCCGCACGAGGAUACAUUGCUACCAAGGUGGAAUUAGGGGAGGCAGCA
GCCAUCUUCAUGACAGCGACCCCGCCUGGAACCACGGAUCCUUUUCCUGACUCAAAUGCC
CCAAUCCAUGAUUUGCAAGAUGAGAUACCAGACAGGGCAUGGAGCAGUGGAUACGAAUGG
AUCACAGAAUAUGCGGGCAAAACCGUGUGGUUUGUGGCGAGCGUAAAAAUGGGGAAUGAG
AUUGCAAUGUGCCUCCAAAGAGCGGGGAAAAAGGUCAUCCAACUCAACCGCAAGUCCUAU
GAUACAGAAUACCCAAAAUGUAAGAAUGGAGACUGGGACUUUGUCAUUACCACCGACAUC
UCUGAAAUGGGGGCCAACUUCGGUGCGAGCAGGGUCAUCGACUGUAGAAAGAGCGUGAAA
CCCACCAUCUUAGAAGAGGGAGAAGGCAGAGUCAUCCUCGGAAACCCAUCUCCCAUAACC
AGUGCAAGCGCAGCUCAACGGAGGGGCAGAGUAGGCAGAAACCCCAACCAAGUUGGAGAU
GAAUAUCACUAUGGGGGGGCUACCAGUGAAGAUGACAGUAACCUAGCCCAUUGGACAGAG
GCAAAGAUCAUGUUAGACAACAUACACAUGCCCAAUGGACUGGUGGCCCAGCUCUAUGGA
CCAGAGAGGGAAAAGGCUUUUACAAUGGAUGGUGAAUACCGUCUCAGAGGUGAAGAAAAG
AAAAACUUCUUGGAGCUGCUUAGGACGGCUGACCUCCCGGUGUGGCUGGCCUACAAGGUG
GCGUCCAAUGGCAUUCAGUACACCGACAGAAGGUGGUGUUUUGAUGGGCCGCGCACGAAU
GCCAUACUGGAGGACAACACCGAGGUAGAGAUAGUCACCCGGAUGGGUGAGAGGAAAAUC
CUCAAGCCGAGAUGGCUUGAUGCAAGAGUUUAUGCAGAUCACCAAGCCCUCAAGUGGUUC
AAAGACUUUGCAGCAGGGAAGAGAUCAGCCAUUAGCUUCAUAGAGGUGCUCGGUCGCAUG
CCUGAGCAUUUCAUGGGAAAGACGCGGGAAGCUUUAGACACCAUGUACUUGGUUGCAACG
GCUGAGAAAGGCGGGAAAGCACACCGAAUGGCUCUCGAAGAGCUGCCAGAUGCACUGGAA
ACCAUCACACUUAUUGUUGCCAUUACUGUGAUGACAGGAGGAUUCUUCCUACUAAUGAUG
CAGCGAAAGGGUAUAGGGAAGAUGGGUCUUGGAGCUCUGGUGCUCACGCUAGCUACCUUC
UUCCUGUGGGCGGCAGAGGUUCCUGGAACUAAAAUAGCAGGGACCCUGCUGAUCGCCCUG
CUGCUGAUGGUGGUGCUCAUCCCAGAACCGGAAAAACAGAGGUCACAGACAGAUAACCAA
CUGGCGGUGUUUCUCAUCUGCGUCUUGACCGUGGUUGGAGUGGUGGCAGCAAACGAGUAC
GGGAUGCUAGAGAAAACCAAAGCAGAUCUCAAGAGCAUGUUUGUCGGAAAGACGCAGGCA
UCAGGGCUGACUGGAUUGCCA---------AGCAUGGCACUGGACCUGCGUCCAGCCACA
GCCUGGGCACUGUAUGGGGGGAGCACAGUCGUGCUAACCCCUCUUCUGAAACACCUGAUC
ACGUCGGAAUACGUCACCACAUCGCUAGCCUCAAUUAACUCACAAGCUGGCUCAUUAUUC
GUCUUGCCACGAGGCGUGCCUUUUACCGACCUAGACUUGACCGUUGGCCUCGUCUUCCUU
GGCUGUUGGGGUCAAAUCACCCUUACAACGUUUCUGACAGCCAUGGUUCUGGCGACACUU
CAUUAUGGGUACAUGCUCCCUGGAUGGCAAGCAGAAGCACUCAGGGCUGCCCAGAGAAGG
ACAGCGGCUGGAAUAAUGAAGAAUGCCGUUGUUGACGGAAUGGUCGCCACUGAUGUGCCU
GAACUGGAAAGGACCACCCCUCUGAUGCAAAAGAAAGUCGGACAGGUGCUCCUCAUAGGG
GUAAGCGUAGCAGCGUUCCUCGUCAACCCUAAUGUCACCACUGUGAGAGAAGCAGGGGUA
UUGGUGACGGCGGCUACGCUCACUUUGUGGGACAAUGGAGCCAGUGCCGUCUGGAAUUCC
ACCACAGCCACGGGACUCUGCCAUGUUAUGCGAGGUAGCUACCUGGCUGGAGGUUCCAUU
GCUUGGACUCUCAUCAAGAACGCGGAUAAGCCCUCCUUGAAAAGGGGAAGGCCCGGGGGC
AGGACGCUAGGGGAGCAAUGGAAGGAAAAACUAAACGCUAUGAGCAGAGAAGAGUUUUUU
AAAUACCGAAGAGAGGCCAUAAUCGAGGUGGACCGCACUGAAGCACGCAGGGCUAGACGU
GAAAACAACAUAGUGGGAGGACAUCCGGUUUCGCGAGGCUCAGCAAAACUCCGUUGGCUC
GUGGAGAAAGGAUUUGUCUCGCCAAUAGGAAAAGUCAUUGAUCUAGGGUGUGGGCGUGGA
GGAUGGAGCUACUACGCAGCAACCCUGAAGAAGGUCCAGGAAGUCAGAGGAUACACGAAA
GGUGGGGCGGGACAUGAAGAACCGAUGCUCAUGCAGAGCUAUGGCCGGAAUCUGGUCUCC
UUGAAAAGUGGAGUGGACGUGUUUUACAAACCUUCAGAACCCAGUGACACCCUGUUCUGU
GACAUAGGGGAAUCCUCUCCAAGUCCAGAAGUAGAAGAACAACGCACACUACGCGUCCUA
GAGAUGACAUCUGACUGGUUGCACCGAGGACCUAGAGAGUUCUGCAUAAAAGUUCUCUGC
CCUUACAUGCCCAAGGUUAUAGAAAAAAUGGAAGUUCUGCAGCGCCGCUUCGGAGGUGGG
CUAGUGCGUCUCCCCCUGUCCCGGAACUCCAAUCACGAGAUGUAUUGGGUUAGUGGAGCC
GCUGGCAAUGUGGUGCACGCUGUGAACAUGACCAGCCAGGUACUACUGGGGCGAAUGGAU
CGCACAGUGUGGAGAGGGCCAAAGUAUGAGGAAGAUGUCAACCUAGGGAGCGGAACAAGA
GCCGUGGGAAAGGGAGAAGUCCAUAGCAAUCAGGAGAAAAUCAAGAAGAGAAUCCAGAAG
CUCAAAGAAGAAUUCGCCACAACGUGGCACAAAGACCCUGAGCAUCCAUACCGCACUUGG
ACAUACCAUGGAAGCUAUGAAGUGAAGGCUACUGGCUCAGCCAGCUCUCUCGUCAACGGA
GUGGUGAAGCUCAUGAGCAAACCUUGGGACGCCAUUGCCAACGUCACCACCAUGGCCAUG
ACUGACACCACCCCUUUUGGACAGCAAAGAGUCUUCAAGGAGAAAGUUGACACGAAGGCU
CCUGAGCCACCAGCUGGAGCCAAGGAAGUGCUCAACGAGACCACCAACUGGCUGUGGGCC
CACUUGUCACGGGAAAAAAGACCCCGCUUGUGCACCAAGGAAGAAUUUAUAAAGAAAGUC
AACAGCAACGCGGCUCUUGGAGCAGUGUUCGCUGAACAGAAUCAAUGGAGCACGGCUCGU
GAGGCUGUGGAUGACCCGCGGUUCUGGGAGAUGGUUGAUGAAGAGAGGGAAAACCAUCUG
CGAGGAGAGUGUCAUACAUGUAUCUACAACAUGAUGGGAAAAAGAGAGAAGAAGCCUGGA
GAGUUUGGAAAAGCUAAAGGAAGCAGGGCCAUUUGGUUCAUGUGGCUUGGAGCACGGUAU
CUAGAGUUUGAAGCUUUGGGGUUCCUGAAUGAAGACCAUUGGCUGAGCCGAGAGAAUUCA
GGAGGUGGAGUGGAAGGCUCAGGCGUCCAAAAGCUGGGAUACAUCCUCCGUGACAUAGCA
GGAAAGCAAGGAGGGAAAAUGUACGCUGAUGACACCGCCGGAUGGGACACUAGAAUUACC
AGAACUGAUUUAGAAAAUGAAGCCAAGGUGCUGGAGCUCCUAGACGGUGAACACCGCAUG
CUCGCUCGAGCCAUAAUUGAACUGACUUACAGGCACAAAGUGGUCAAGGUCAUGAGACCU
GCAGCAGAAGGAAAGACCGUAAUGGACGUGAUAUCAAGAGAAGAUCAAAGGGGGAGUGGA
CAGGUGGUCACUUAUGCCCUUAACACUUUCACGAACAUUGCUGUCCAGCUCGUCAGGCUG
AUGGAGGCUGAGGGGGUCAUUGGACCACAACACUUGGAACAGCUACCUAGAAAAACCAAG
AUAGCUGUCAGGACCUGGCUCUUUGAGAAUGGAGAGGAGAGAGUGACCAGGAUGGCGAUC
AGCGGAGAUGACUGUGUCGUCAAGCCGCUGGAUGACAGAUUCGCCACAGCCCUCCACUUC
CUCAACGCAAUGUCAAAGGUCAGAAAAGACAUCCAGGAAUGGAAGCCUUCGCAUGGCUGG
CACGACUGGCAGCAAGUUCCCUUCUGCUCUAACCAUUUUCAGGAGAUUGUGAUGAAAGAU
GGAAGGAGCAUAGUUGUCCCGUGCAGAGGACAGGAUGAGCUGAUAGGCAGGGCUCGCAUC
UCUCCAGGAGCUGGAUGGAAUGUGAAGGACACAGCUUGUCUGGCCAAAGCAUAUGCACAG
AUGUGGCUACUCCUAUACUUCCAUCGUAGGGACUUGCGUCUCAUGGCAAAUGCGAUUUGC
UCAGCAGUGCCAGUGGAUUGGGUGCCCACAGGCAGGACGUCCUGGUCAAUACACUCGAAA
GGAGAGUGGAUGACCACGGAAGACAUGCUGCAGGUCUGGAACAGAGUCUGGAUUGAAGAA
AAUGAAUGGAUGAUGGACAAGACUCCAAUCACAAGCUGGACAGACGUUCCGUAUGUGGGA
AAGCGUGAGGACAUCUGGUGUGGUAGCCUCAUCGGAACGCGAUCCAGAGCAACCUGGGCU
GAGAACAUCUAUGCGGCGAUAAACCAGGUCAGAGCUGUCAUAGGGAAAGAAAAUUAUGUU
GACUACAUGACCUCACUCAGGAGAUACGAAGACGUCCUGAUCCAGGAAGACAGGGUCAUC
UAG
