# Supplementary material for: Mapping overlapping functional elements embedded within the protein-coding regions of RNA viruses
Source: Nucleic Acids Res. 2014 Oct 17;42(20):12425–39. doi: 10.1093/nar/gku981 (PMC4227794; doi:10.1093/nar/gku981)
Supplement: SUPPLEMENTARY DATA [file supp_gku981_Supplementary_File_S1.zip › SynPlot2/EXAMPLE/Input/nc_001563.fasta]

>NC_001563
AUGUCUAAGAAACCAGGAGGGCCCGGUAAAAACCGGGCUGUCAAUAUGCUAAAACGCGGU
AUGCCCCGCGGAUUGUCCUUGAUAGGACUAAAGAGGGCUAUGCUGAGUCUGAUUGACGGG
AAGGGCCCAAUACGUUUCGUGUUGGCUCUUUUGGCGUUUUUCAGAUUCACUGCAAUCGCU
CCGACUCGUGCGGUGCUGGACAGAUGGAGAGGCGUCAACAAACAAACAGCAAUGAAGCAU
CUCUUGAGUUUCAAGAAAGAACUAGGAACUCUGACCAGUGCCAUCAACCGCCGGAGCACA
AAACAAAAGAAAAGAGGAGGCACAGCGGGC------------UUUACUAUCUUGCUUGGG
CUGAUCGCCUGUGCUGGAGCUGUGACCCUCUCGAACUUCCAGGGCAAAGUGAUGAUGACA
GUCAAUGCAACCGAUGUCACUGACGUGAUUACCAUUCCAACAGCUGCUGGGAAAAACCUG
UGCAUCGUAAGGGCUAUGGACGUAGGAUACCUUUGUGAGGAUACUAUCACUUAUGAAUGU
CCGGUCCUAGCUGCUGGAAAUGACCCUGAAGACAUUGACUGCUGGUGCACGAAAUCAUCU
GUUUACGUGCGCUAUGGAAGAUGCACAAAAACUCGGCAUUCCCGUCGAAGCAGAAGGUCU
CUGACAGUCCAGACACAUGGAGAAAGUACACUGGCCAACAAGAAAGGAGCUUGGUUGGAC
AGCACAAAAGCCACGAGAUAUCUGGUGAAGACAGAAUCAUGGAUACUGAGAAACCCGGGC
UACGCCCUCGUUGCAGCUGUCAUUGGAUGGAUGCUAGGAAGCAACACAAUGCAACGCGUC
GUGUUUGCCAUUCUAUUGCUCCUGGUGGCACCAGCAUACAGCUUCAACUGUUUAGGAAUG
AGUAACAGAGACUUCCUGGAGGGAGUGUCUGGAGCUACAUGGGUUGAUCUGGUACUGGAA
GGCGAUAGUUGUGUGACCAUAAUGUCAAAAGACAAGCCAACCAUUGAUGUCAAAAUGAUG
AACAUGGAAGCAGCCAACCUCGCAGAUGUGCGCAGUUACUGUUACCUAGCUUCGGUCAGU
GACUUGUCAACAAGAGCUGCGUGUCCAACCAUGGGUGAAGCCCACAACGAGAAAAGAGCU
GACCCCGCCUUCGUUUGCAAGCAAGGCGUUGUGGACAGAGGAUGGGGAAAUGGCUGCGGA
CUGUUUGGAAAGGGGAGCAUUGACACAUGUGCGAAGUUUGCCUGUACAACCAAAGCAACU
GGAUGGAUCAUCCAGAAGGAAAACAUCAAGUAUGAGGUUGCCAUAUUUGUGCAUGGCCCG
ACGACCGUUGAAUCUCAUGGC------------AAGAUAGGGGCCACCCAGGCUGGAAGA
UUCAGUAUAACUCCAUCGGCGCCAUCUUACACGCUAAAGUUGGGUGAGUAUGGUGAGGUU
ACGGUUGAUUGUGAGCCACGGUCAGGAAUAGACACCAGCGCCUAUUACGUUAUGUCAGUU
GGUGAGAAGUCCUUCCUGGUUCACCGAGAAUGGUUUAUGGAUCUGAACCUGCCAUGGAGC
AGUGCUGGAAGCACCACGUGGAGGAACCGGGAAACACUGAUGGAGUUUGAAGAACCUCAU
GCCACCAAACAAUCUGUUGUGGCUCUAGGGUCGCAGGAAGGUGCGUUGCACCAAGCUCUG
GCCGGAGCGAUUCCUGUUGAGUUCUCAAGCAACACUGUGAAGUUGACAUCAGGACAUCUG
AAGUGUCGGGUGAAGAUGGAGAAGUUGCAGCUGAAGGGAACAACAUAUGGAGUAUGUUCA
AAAGCGUUCAAAUUCGCUAGGACUCCCGCUGACACUGGCCACGGAACGGUGGUGUUGGAA
CUGCAAUAUACCGGAACAGACGGUCCCUGCAAAGUGCCCAUUUCUUCCGUAGCUUCCCUG
AAUGACCUCACACCUGUUGGAAGACUGGUGACCGUGAAUCCAUUUGUGUCUGUGGCCACA
GCCAACUCGAAGGUUUUGAUUGAACUCGAACCCCCGUUUGGUGACUCUUACAUCGUGGUG
GGAAGAGGAGAACAGCAGAUAAACCAUCACUGGCACAAAUCUGGGAGCAGCAUUGGAAAG
GCCUUUACCACCACACUCAGAGGAGCUCAACGACUCGCAGCUCUUGGAGAUACUGCUUGG
GAUUUUGGAUCAGUUGGAGGGGUUUUCACCUCAGUGGGGAAAGCCAUACACCAAGUCUUU
GGAGGAGCUUUUAGAUCACUCUUUGGAGGGAUGUCCUGGAUCACACAGGGACUUCUGGGA
GCUCUUCUGUUGUGGAUGGGAAUCAAUGCCCGUGACAGGUCAAUUGCUAUGACGUUUCUU
GCGGUUGGAGGAGUUUUGCUCUUCCUUUCGGUCAACGUCCAUGCUGACACAGGCUGUGCC
AUUGAUAUUGGCAGGCAAGAGCUCCGGUGCGGAAGUGGAGUGUUUAUCCACAACGAUGUG
GAAGCCUGGAUGGAUCGUUACAAGUUCUACCCGGAGACGCCACAGGGCCUAGCAAAAAUU
AUCCAGAAAGCACAUGCAGAAGGAGUCUGCGGCUUGCGUUCCGUUUCCAGACUCGAGCAC
CAAAUGUGGGAAGCCAUUAAGGAUGAGCUGAACACCCUGUUGAAAGAGAAUGGAGUCGAC
UUGAGUGUCGUGGUGGAAAAACAGAAUGGGAUGUACAAAGCAGCACCAAAACGUUUGGCU
GCCACCACCGAAAAACUGGAGAUGGGUUGGAAGGCUUGGGGCAAGAGUAUCAUCUUUGCG
CCAGAACUAGCUAACAACACCUUUGUCAUCGACGGUCCUGAGACUGAGGAAUGCCCAACG
GCCAACCGAGCAUGGAACAGUAUGGAGGUAGAGGACUUUGGAUUUGGACUGACAAGCACU
CGCAUGUUCCUGAGGAUUCGGGAAACGAACACAACGGAAUGCGACUCGAAGAUCAUAGGA
ACCGCCGUCAAGAACAACAUGGCUGUGCAUAGUGAUCUAUCAUACUGGAUAGAGAGCGGA
CUCAACGACACCUGGAAGCUUGAGAGGGCGGUUCUAGGAGAAGUCAAAUCAUGCACCUGG
CCAGAAACCCACACUCUGUGGGGUGAUGGAGUUCUGGAAAGUGAUCUCAUCAUACCCAUC
ACCUUGGCAGGACCCAGAAGCAACCACAACAGGAGACCAGGGUACAAAACUCAGAACCAA
GGCCCAUGGGAUGAGGGGCGCGUCGAGAUUGACUUUGACUAUUGCCCAGGAACAACAGUA
ACUAUAAGUGACAGUUGCGAACACCGUGGACCUGCGGCACGCACAACCACUGAGAGUGGG
AAGCUCAUCACAGACUGGUGCUGCAGAAGUUGCACCCUCCCUCCACUGCGCUUCCAGACU
GAGAAUGGCUGUUGGUAUGGAAUGGAAAUUCGACCUACGCGGCACGACGAAAAGACCCUC
GUGCAAUCGAGAGUGAAUGCAUACAACGCCGACAUGAUUGAUCCUUUUCAGUUGGGCCUU
AUGGUCGUGUUCUUGGCCACCCAGGAGGUCCUUCGCAAGAGGUGGACGGCCAAGAUCAGC
AUUCCAGCUAUCAUGCUUGCACUCCUAGUCCUAGUGUUUGGGGGUAUUACGUACACUGAU
GUCCUGCGAUAUGUCAUUCUCGUCGGCGCCGCGUUUGCUGAAGCAAACUCAGGAGGAGAC
GUCGUGCACUUGGCACUUAUGGCUACAUUCAAGAUUCAACCAGUCUUUCUGGUGGCUUCC
UUUUUGAAGGCAAGGUGGACCAACCAAGAGAGUAUUUUGCUCAUGCUUGCAGCUGCUUUC
UUCCAAAUGGCUUACUAUGACGCCAAGAAUGUUCUGUCAUGGGAAGUGCCUGACGUUUUG
AACUCUCUCUCCGUUGCGUGGAUGAUUCUCAGAGCUAUAAGCUUCACCAACACUUCAAAU
GUGGUGGUGCCGCUGCUGGCCCUUUUGACACCUGGAUUGAAAUGCUUAAACCUUGAUGUG
UACAGAAUUUUGCUACUCAUGGUUGGAGUUGGAAGCCUCAUCAAAGAAAAAAGGAGCUCU
GCAGCAAAAAAGAAAGGAGCUUGCCUCAUCUGCCUAGCGCUGGCGUCUACAGGAGUGUUC
AAUCCAAUGAUACUUGCAGCUGGGCUAAUGGCUUGCGACCCCAACCGCAAGCGGGGCUGG
CCUGCUACAGAAGUGAUGACUGCAGUUGGACUCAUGUUUGCCAUCGUUGGGGGUCUGGCA
GAACUUGACAUAGAUUCUAUGGCUAUCCCCAUGACCAUCGCCGGACUUAUGUUCGCGGCA
UUUGUCAUCUCUGGAAAGUCAACAGACAUGUGGAUUGAGAGGACGGCUGACAUUACUUGG
GAGAGUGAUGCUGAAAUCACAGGCUCUAGCGAAAGAGUAGAUGUGAGGCUGGAUGAUGAU
GGAAAUUUUCAACUGAUGAAUGACCCCGGGGCACCAUGGAAAAUUUGGAUGCUUAGGAUG
GCCUGCCUGGCGAUAAGUGCCUACACACCUUGGGCAAUUCUCCCCUCGGUCAUCGGAUUC
UGGAUAACCCUUCAGUACACAAAGAGAGGAGGUGUUCUUUGGGACACACCAUCACCCAAG
GAGUACAAGAAGGGUGAUACCACCACUGGCGUUUACAGAAUCAUGACUCGAGGUCUGCUU
GGCAGUUACCAAGCUGGAGCCGGAGUGAUGGUAGAGGGGGUGUUCCACACACUAUGGCAC
ACCACUAAGGGAGCUGCUCUCAUGAGUGGUGAGGGACGUCUGGAUCCCUACUGGGGGAGC
GUGAAAGAGGACCGACUUUGCUAUGGGGGGCCAUGGAAACUCCAACAUAAAUGGAAUGGA
CAUGAUGAGGUCCAAAUGAUUGUCGUGGAGCCAGGGAAAAAUGUGAAAAACGUCCAGACC
AAGCCCGGAGUGUUUAAGACACCAGAAGGAGAAAUUGGGGCAGUUACGCUAGACUAUCCU
ACCGGAACGUCAGGUUCCCCCAUUGUAGACAAAAAUGGAGAUGUGAUUGGAUUGUAUGGG
AACGGCGUCAUCAUGCCUAAUGGUUCAUACAUAAGCGCCAUUGUGCAAGGAGAGAGAAUG
GAAGAACCGGCACCAGCUGGCUUCGAACCUGAAAUGUUGAGGAAGAAACAGAUCACUGUC
CUUGAUCUGCACCCCGGAGCAGGAAAGACACGCAAGAUACUUCCCCAAAUCAUCAAGGAG
GCCAUCAACAAAAGAUUGAGGACGGCUGUGCUGGCACCCACCAGGGUCGUUGCUGCUGAG
AUGUCUGAGGCCCUGAGAGGACUUCCCAUUCGGUACCAAACCUCAGCAGUGCACAGAGAG
CACAGUGGAAAUGAGAUCGUUGAUGUCAUGUGCCAUGCCACCCUCACACACAGGCUGAUG
UCUCCACACAGAGUCCCCAACUACAACCUGUUCAUAAUGGAUGAAGCCCAUUUCACGGAU
CCAGCGAGCAUCGCAGCCAGAGGAUACAUAGCAACCAAGGUUGAAUUGGGCGAAGCCGCC
GCGAUUUUCAUGACGGCAACGCCACCCGGGACUUCUGACCCCUUUCCAGAGUCUAAUGCU
CCUAUCUCGGACAUGCAAACAGAGAUCCCAGACAGAGCCUGGAACACUGGAUAUGAAUGG
AUAACUGAGUAUGUUGGAAAGACCGUUUGGUUUGUUCCAAGUGUGAAAAUGGGAAAUGAG
AUUGCCCUCUGUCUGCAACGGGCGGGGAAGAAGGUUAUCCAGCUGAACAGAAAGUCCUAU
GAGACAGAGUACCCCAAGUGUAAGAACGAUGAUUGGGAUUUUGUCAUCACCACAGACAUA
UCAGAAAUGGGAGCCAACUUCAAGGCGAGCAGAGUGAUCGACAGCCGCAAAAGCGUGAAA
CCCACCAUCAUUGAGGAAGGUGAUGGAAGAGUCAUCCUGGGGGAACCCUCAGCCAUCACG
GCUGCCAGCGCUGCUCAGCGGAGAGGACGCAUAGGAAGAAACCCAUCACAAGUUGGUGAU
GAGUAUUGCUAUGGAGGGCACACAAAUGAGGAUGAUUCCAACUUUGCUCACUGGACAGAG
GCUCGCAUCAUGCUAGACAACAUCAACAUGCCGAAUGGUCUGGUGGCUCAACUAUAUCAG
CCUGAGCGCGAGAAGGUGUACACCAUGGACGGGGAAUACAGGCUCAGAGGGGAAGAACGG
AAGAACUUCCUUGAAUUCCUGAGAACAGCUGAUUUACCAGUCUGGCUCGCUUACAAAGUG
GCAGCAGCAGGAAUAUCAUACCAUGACCGGAAAUGGUGCUUUGAUGGACCUCGAACCAAC
ACGAUUCUUGAAGACAACAAUGAAGUUGAAGUCAUCACGAAGUUGGGUGAGAGAAAGAUC
CUAAGACCCAGGUGGGCAGAUGCUAGAGUGUACUCAGACCAUCAAGCUCUAAAGUCCUUC
AAAGAUUUUGCAUCGGGGAAACGAUCACAAAUCGGGCUCGUUGAGGUGCUCGGGAGAAUG
CCUGAACACUUCAUGGUGAAAACUUGGGAGGCAUUGGACACGAUGUAUGUGGUGGCGACC
GCUGAAAAAGGAGGCCGAGCUCACAGGAUGGCUCUUGAGGAGCUACCGGACGCCCUUCAG
ACAAUAGUUUUGAUUGCACUAUUGAGUGUGAUGUCCUUAGGUGUGUUUUUUCUACUCAUG
CAAAGGAAGGGCAUUGGUAAGAUUGGCUUGGGAGGAGUAAUCUUAGGAGCUGCCACAUUC
UUCUGCUGGAUGGCUGAAGUCCCAGGAACGAAAAUAGCAGGCAUGCUCCUGCUUUCCCUG
CUGCUCAUGAUUGUUUUGAUUCCGGAGCCGGAAAAGCAGCGCUCACAGACUGAUAACCAG
CUCGCCGUGUUCUUGAUCUGUGUGCUCACACUGGUCGGCGCCGUGGCUGCCAAUGAAAUG
GGCUGGCUGGACAAGACCAAGAAUGACAUUGGC------AGCCUGUUGGGGCACAGGCCA
GAAGCUAGAGAGACGACCCUGGGAGUUGAGAGCUUCUUACUUGAUCUGCGGCCGGCCACG
GCAUGGUCGCUCUAUGCCGUAACGACAGCCGUUCUCACCCCUUUGCUGAAGCAUCUAAUC
ACGUCAGACUACAUCAACACUUCGUUGACCUCAAUAAACGUCCAAGCCAGCGCGUUGUUC
ACUUUGGCCAGAGGCUUCCCUUUUGUGGACGUUGGUGUGUCAGCUCUCUUGCUGGCGGUC
GGGUGCUGGGGUCAGGUGACUCUGACUGUGACUGUGACUGCAGCUGCUCUGCUCUUUUGC
CACUAUGCUUACAUGGUGCCAGGCUGGCAAGCGGAAGCCAUGCGAUCUGCCCAGCGGCGG
ACAGCUGCUGGCAUCAUGAAAAAUGUAGUGGUGGAUGGGAUCGUGGCCACUGAUGUACCU
GAACUUGAACGAACAACUCCAGUCAUGCAGAAAAAAGUUGGACAGAUCAUAUUGAUCUUG
GUAUCAAUGGCCGCGGUGGUCGUCAAUCCAUCAGUGAGAACCGUCAGAGAGGCCGGAAUU
CUGACUACAGCAGCAGCAGUCACCCUAUGGGAGAAUGGUGCUAGUUCAGUGUGGAAUGCA
ACGACAGCUAUUGGCCUUUGUCACAUCAUGCGAGGAGGAUGGCUCUCGUGUCUCUCCAUC
AUGUGGACUCUCAUCAAAAACAUGGAGAAACCAGGCCUCAAGAGGGGUGGAGCCAAAGGA
CGCACGCUAGGGGAAGUUUGGAAGGAGAGACUCAACCACAUGACGAAGGAAGAAUUUACC
AGAUACAGAAAAGAAGCCAUCACUGAAGUUGACCGCUCCGCAGCAAAACAUGCUAGGAGA
GAGGGAAACAUCACUGGAGGCCACCCAGUCUCACGGGGAACCGCGAAAUUACGGUGGUUA
GUGGAAAGGCGUUUCCUCGAGCCAGUGGGAAAGGUUGUGGAUCUCGGGUGUGGUAGAGGC
GGCUGGUGCUAUUACAUGGCUACCCAGAAGAGGGUACAGGAAGUGAAAGGGUACACGAAA
GGAGGACCUGGCCAUGAAGAACCACAACUGGUGCAGAGCUAUGGUUGGAAUAUUGUUACC
AUGAAGAGUGGAGUCGACGUCUUCUACAGACCAUCAGAAGCGAGCGACACACUGCUCUGU
GACAUUGGAGAGUCAUCGUCAAGUGCCGAGGUAGAAGAACACCGCACCGUCCGUGUCCUG
GAGAUGGUGGAAGAUUGGUUGCACAGAGGACCGAAGGAAUUCUGCAUCAAAGUGCUAUGC
CCUUACAUGCCCAAAGUGAUUGAGAAGAUGGAAACACUCCAAAGGCGAUAUGGAGGUGGC
CUUAUAAGAAACCCCCUUUCACGCAACUCUACCCAUGAGAUGUACUGGGUGAGCCACGCU
UCAGGCAAUAUCGUCCACUCCGUCAACAUGACAAGCCAGGUGCUUCUGGGGAGGAUGGAA
AAGAAAACAUGGAAGGGACCCCAGUUUGAGGAAGAUGUCAACUUGGGAAGUGGAACGCGG
GCAGUAGGGAAGCCUCUCCUCAAUUCUGAUACUAGCAAGAUCAAGAACCGAAUUGAGAGG
CUGAAGAAAGAAUACAGCUCCACAUGGCACCAGGAUGCGAACCACCCCUACAGGACCUGG
AACUACCACGGAAGCUAUGAAGUGAAACCAACCGGCUCAGCCAGCUCCCUUGUGAAUGGG
GUAGUCAGAUUACUCUCAAAACCAUGGGACACUAUCACCAAUGUGACCACGAUGGCCAUG
ACAGACACCACUCCUUUCGGUCAACAACGAGUGUUCAAGGAAAAGGUGGACACAAAGGCU
CCAGAGCCUCCAGAAGGAGUCAAAUACGUCCUCAAUGAGACCACGAACUGGCUGUGGGCU
UUUUUAGCCCGCGAUAAGAAACCCAGGAUGUGUUCCCGGGAGGAAUUUAUUGGAAAAGUC
AACAGUAAUGCCGCCCUAGGAGCGAUGUUUGAAGAACAGAACCAAUGGAAGAACGCCCGG
GAAGCUGUAGAGGAUCCAAAGUUUUGGGAGAUGGUGGAUGAGGAGCGUGAAGCGCAUCUC
CGUGGAGAAUGCAACACCUGCAUCUACAACAUGAUGGGAAAGAGAGAGAAGAAGCCUGGA
GAGUUCGGCAAAGCUAAAGGCAGCAGAGCCAUCUGGUUCAUGUGGCUGGGGGCCCGCUUC
CUGGAGUUUGAAGCUCUCGGAUUCCUCAAUGAAGACCACUGGCUGGGUAGGAAGAACUCA
GGAGGAGGAGUUGAAGGCUUAGGACUGCAGAAGCUCGGGUACAUCUUGAAGGAAGUUGGA
ACAAAGCCUGGAGGAAAGGUUUACGCUGAUGAUACCGCAGGCUGGGACACACGCAUCACC
AAAGCUGACCUCGAGAAUGAAGCGAAGGUUCUUGAACUGCUGGAUGGAGAACAUCGACGU
UUAGCGCGGUCCAUCAUCGAGCUCACAUACCGACACAAAGUCGUGAAAGUGAUGAGGCCA
GCGGCCGACGGGAAAACUGUGAUGGACGUCAUCUCUAGAGAGGAUCAGAGAGGAAGCGGU
CAGGUAGUGACUUACGCCCUGAACACCUUCACCAAUCUAGCAGUUCAGCUGGUCAGAAUG
AUGGAGGGGGAGGGGGUCAUUGGACCCGAUGAUGUUGAAAAACUGGGAAAAGGAAAAGGC
CCUAAGGUCAGAACCUGGCUGUUUGAGAAUGGCGAGGAGCGUCUCAGUCGCAUGGCCGUC
AGCGGUGAUGACUGCGUGGUGAAACCUUUGGACGACCGCUUCGCCACAUCACUACACUUC
CUAAAUGCUAUGUCAAAGGUCCGCAAAGACAUCCAGGAAUGGAAACCCUCGACGGGGUGG
UAUGACUGGCAGCAGGUUCCAUUCUGUUCAAACCAUUUCACGGAACUGAUCAUGAAGGAC
GGCAGGACGCUGGUGGUCCCGUGUCGUGGACAAGACGAGUUGAUUGGACGUGCCAGGAUC
UCUCCAGGGGCUGGAUGGAAUGUGCGCGACACCGCCUGCCUGGCGAAGUCAUACGCGCAG
AUGUGGCUGCUGCUUUAUUUCCACCGUAGAGACCUGAGAUUGAUGGCCAAUGCCAUCUGU
UCCGCUGUGCCUGCCAACUGGGUUCCCACAGGGCGUACCACUUGGUCGAUCCACGCAAAA
GGAGAAUGGAUGACGACGGAAGACAUGCUCGCAGUCUGGAACAGAGUGUGGAUUGAGGAG
AAUGAGUGGAUGGAAGACAAAACACCAGUUGAGAGGUGGAGUGAUGUUCCAUACUCUGGA
AAGAGAGAGGACAUUUGGUGUGGCAGUUUGAUCGGCACACGAACCCGCGCCACUUGGGCU
GAAAAUAUCCAUGUGGCAAUCAAUCAGGUCCGUUCAGUGAUUGGAGAAGAGAAGUAUGUG
GAUUACAUGAGCUCCUUGAGGAGGUAUGAAGACACCAUUGUAGUGGAGGACACUGUUUUG
UAA
