# Supplementary material for: Mapping overlapping functional elements embedded within the protein-coding regions of RNA viruses
Source: Nucleic Acids Res. 2014 Oct 17;42(20):12425–39. doi: 10.1093/nar/gku981 (PMC4227794; doi:10.1093/nar/gku981)
Supplement: SUPPLEMENTARY DATA [file supp_gku981_Supplementary_File_S1.zip › SynPlot2/EXAMPLE/Input/pairs.txt]

ay274504.fasta nc_009942.fasta
nc_009942.fasta nc_001563.fasta
nc_001563.fasta ay898809.fasta
ay898809.fasta nc_000943.fasta
nc_000943.fasta nc_001437.fasta
nc_001437.fasta nc_006551.fasta
nc_006551.fasta ay274504.fasta
