# Supplementary material for: Mapping overlapping functional elements embedded within the protein-coding regions of RNA viruses
Source: Nucleic Acids Res. 2014 Oct 17;42(20):12425–39. doi: 10.1093/nar/gku981 (PMC4227794; doi:10.1093/nar/gku981)
Supplement: SUPPLEMENTARY DATA [file supp_gku981_Supplementary_File_S1.zip › SynPlot2/EXAMPLE/Input/nc_000943.fasta]

>NC_000943
AUGUCUAAAAAACCAGGAGGACCCGGGAAGCCCCGGGUCGUCAAUAUGCUAAAACGCGGC
AUACCCCGCGUAUUCCCACUAGUGGGAGUGAAGAGGGUAGUAAUGAACUUGCUAGAUGGC
AGAGGGCCAAUACGGUUUGUGUUGGCUCUCUUAGCUUUCUUCAGGUUUACAGCACUUGCC
CCGACCAAGGCCUUGAUGAGGCGCUGGAAGAGCGUGAACAAGACAACGGCCAUGAAACAU
CUGACCAGUUUUAAGAAAGAAUUAGGAACACUGAUUGAUGUGGUGAACAAAAGGGGCAAA
AAACAAAAGAAAAGAGGUGGCAGUGAA------ACAUCCGUGCUUAUGCUCAUUUUCAUG
CUGAUUGGAUUUGCCGCUGCCUUAAAGCUUUCCACCUUCCAGGGCAAGAUAAUGAUGACU
GUGAACGCUACGGACAUUGCUGAUGUGAUCGCCAUUCCAACCCCGAAGGGACCCAAUCAA
UGCUGGAUUCGAGCCAUUGACAUUGGAUUUAUGUGUGAUGACACCAUCACUUAUGAAUGC
CCGAAAUUGGAAAGUGGAAAUGACCCUGAAGACAUUGACUGCUGGUGUGACAAACAAGCU
GUGUACGUAAACUAUGGAAGGUGCACACGUGCUCGCCAUUCAAAGCGCAGUCGUCGUUCC
AUCACAGUGCAGACUCAUGGUGAAAGCACUUUGGUCAACAAAAAGGAUGCCUGGCUGGAU
UCCACGAAGGCCACGCGUUAUCUCACCAAAACAGAGAACUGGAUUAUAAGAAAUCCUGGU
UACGCGCUGGUGGCCGUUGUCCUUGGCUGGAUGCUGGGCAGCAACACUGGACAAAAAGUU
AUUUUUACAGUGCUUUUGCUCCUCGUUGCUCCUGCCUACAGUUUUAACUGUCUGGGAAUG
AGCAGCCGUGAUUUCAUUGAAGGUGCUUCAGGAGCUACAUGGGUCGAUUUGGUGCUGGAG
GGCGACAGUUGCAUCACCAUCAUGGCCGCUGACAAACCCACCCUUGACAUAAGAAUGAUG
AACAUUGAAGCCACCAAUCUUGCACUGGUUAGAAAUUACUGCUAUGCAGCUACUGUGUCA
GACGUUUCUACGGUGUCAAACUGUCCCACUACAGGGGAGUCACACAACACGAAGCGGGCA
GAUCACAAUUACUUGUGCAAACGAGGUGUGACCGACAGAGGCUGGGGUAAUGGAUGUGGC
UUGUUUGGUAAGGGGAGCAUUGACACAUGCGCAAAGUUCACCUGCUCUAACUCAGCUGCG
GGGAGACUUAUCUUACCUGAGGACAUCAAAUAUGAAGUUGGGGUUUUUGUUCACGGAUCA
ACGGACUCAACCAGUCAUGGAAAUUAUUCUACCCAAAUUGGAGCUAACCAAGCAGUCAGG
UUCACCAUUUCACCAAACGCUCCAGCCAUCACAGCAAAGAUGGGCGACUAUGGAGAAGUC
ACUGUGGAGUGUGAACCGAGGAGUGGACUGAAUACAGAGGCCUACUACGUCAUGACCAUU
GGAACGAAACACUUUCUAGUGCAUCGUGAGUGGUUCAAUGAUUUGCUCUUGCCAUGGACA
UCACCUGCAAGCACGGAAUGGAGGAAUAGAGAAAUUCUCGUGGAGUUUGAAGAGCCACAU
GCCACCAAACAAUCAGUGGUUGCCUUGGGUUCACAGGAAGGAGCUUUGCACCAAGCUCUG
GCUGGAGCCAUACCAGUCGAGUUUUCGAGCAGCACACUUAAACUCACUUCAGGACACCUU
AAGUGUCGCGUGAAAAUGGAGAAAUUGAAACUGAAAGGAACCACUUAUGGGAUGUGCACA
GAAAAAUUUACUUUCUCAAAGAAUCCAGCCGACACCGGUCAUGGCACGGUAGUACUAGAA
CUGCAGUACACCGGGAGUGAUGGACCAUGCAAAAUUCCAAUAUCCUCUGUAGCAAGUCUC
AAUGACAUGACGCCUGUCGGAAGAAUGGUGACAGCUAAUCCAUAUGUAGCUUCAUCAACU
GCCAAUGCUAAAGUUCUGGUGGAGAUUGAACCACCCUUCGGAGACUCAUACAUUGUGGUA
GGCAGGGGAGACAAGCAGAUCAAUCACCACUGGCAUAAGGAGGGUAGUUCAAUUGGCAAA
GCCUUCAGCACAACCUUGAAGGGAGCACAGAGAUUGGCAGCUCUUGGAGACACGGCGUGG
GACUUUGGAUCAGUAGGCGGAGUCUUCAAUUCAAUCGGAAAGGCAGUACACCAAGUCUUU
GGAGGAGCAUUUAGAACCCUCUUUGGAGGAAUGUCAUGGAUCAGCCCAGGUCUGCUGGGG
GCGUUACUGCUAUGGAUGGGGGUCAAUGCUAGAGAUAAAUCAAUUGCUUUGGCUUUCCUA
GCAACAGGAGGCGUUUUGUUGUUCCUGGCCACAAAUGUCCAUGCUGACACUGGUUGCGCG
AUUGACAUCACCAGGAGGGAGCUCAAGUGUGGCAGCGGAAUAUUCAUACACAAUGAUGUU
GAAGCCUGGAUUGACCGCUACAAGUACCUGCCAGAGACCCCCAAGCAACUGGCUAAAGUG
GUUGAAAACGCUCACAAGAGCGGAAUAUGUGGGAUACGGUCAGUGAAUAGAUUUGAACAU
CAAAUGUGGGAAUCUGUGCGUGAUGAACUCAAUGCUUUACUCAAGGAAAAUGCCAUUGAU
UUGAGUGUUGUCGUGGAAAAACAGAAAGGCAUGUACAGAGCAGCACCCAAUAGGCUGAGA
CUCACUGUGGAAGAACUUGAUAUAGGCUGGAAGGCCUGGGGUAAGAGUUUGCUUUUUGCG
GCGGAAUUGGCCAAUUCAACGUUUGUGGUUGAUGGACCUGAAACAGCUGAAUGUCCUAAU
UCAAAGAGGGCAUGGAACAGCUUUGAAAUUGAAGACUUUGGAUUUGGCAUAACAUCCACC
AGGGGUUGGCUUAAACUCAGAGAGGAAAAUACCUCGGAGUGUGACAGCACCAUUAUUGGG
ACCGCAGUUAAGGGCAACCAUGCAGUACACAGUGACCUUUCCUACUGGAUUGAGAGUGGA
CUCAAUGGGACAUGGAAACUUGAGAGAGCCAUUUUUGGAGAGGUAAAAUCCUGCACCUGG
CCCGAGACACACACACUAUGGGGUGAUGCAGUGGAAGAAACGGAGUUGAUAAUCCCAGUG
ACUCUCGCCGGCCCACGCAGCAAGCACAACAGAAGAGAAGGAUACAAGGUUCAAGUUCAA
GGUCCGUGGGAUGAAGAAGACAUAAAAUUGGACUUUGACUACUGCCCAGGAACAACCGUC
ACAGUGAGUGAACAUUGUGGAAAACGAGGUCCCUCAGUACGCACCACAACUGACAGCGGG
AAACUCGUCACGGACUGGUGUUGUAGGAGCUGCACGCUUCCUCCUUUAAGAUUUACCACG
GCCAGUGGAUGUUGGUAUGGAAUGGAGAUAAGACCUAUGAAGCAUGAUGAGUCCACUCUA
GUUAAAUCAAGGGUUCAAGCAUUUAAUGGAGAUAUGAUUGAUCCUUUUCAGUUAGGCCUU
CUGGUGAUGUUUCUGGCCACCCAGGAGGUCUUGAGGAAGAGGUGGACGGCCAGACUUACU
CUGCCAGCAGCGGUUGGGGCUCUGCUAGUCCUCCUCCUUGGGGGCAUUACCUACACUGAU
CUAGUGCGGUAUCUCAUAUUGGUGGGUUCAGCAUUUGCAGAAUCAAACAACGGAGGUGAU
GUCAUUCAUUUGGCACUCAUUGCUGUAUUCAAGGUACAGCCCGCUUUUCUUGUUGCCAGC
UUGACACGCAGUAGAUGGACUAAUCAAGAGAAUCUCGUCCUGGUCUUGGGAGCGGCCUUC
UUUCAGAUGGCAGCUUCAGACCUGGAG------------UUGACAAUUCCAGGUUUGUUG
AACUCAGCUGCUACAGCUUGGAUGGUGUUGCGAGCAAUGGCUUUUCCGUCAACCUCAGCA
AUAGCCAUGCCCAUGCUAGCAAUGCUUGCUCCGGGAAUGAGAAUGCUUCACCUUGACACA
UAUAGGAUAGUGCUCUUGCUGAUUGGCAUUUGCAGCUUGCUGAAUGAGAGAAGGAGGUCU
GUGGAGAAAAAGAAAGGAGCUGUUUUAAUUGGUCUAGCCCUGACUUCGACUGGAUAUUUU
UCACCAACAAUCAUGGCAGCAGGCCUUAUGAUAUGCAACCCUAACAAGAAGAGAGGAUGG
CCCGCCACAGAGGUGUUAACAGCAGUGGGACUGAUGUUCGCCAUUGUUGGAGGACUCGCU
GAGCUAGACAUUGAUUCUAUGUCAGUCCCUUUUACCAUAGCUGGCCUCAUGUUAGUGUCC
UAUGUUAUCUCGGGAAAAGCCACAGACAUGUGGCUUGAAAGAGCAGCAGAUGUGUCAUGG
GAAGCGGGGGCAGCAAUAACAGGUACCAGCGAAAGACUGGAUGUCCAAUUGGACGAUGAU
GGAGACUUUCAUCUGCUCAAUGACCCUGGAGUUCCAUGGAAAAUCUGGGUUUUAAGAAUG
ACAUGCUUAAGCGUAGCUGCCAUCACUCCAAGGGCCAUUUUGCCAUCCGCGUUUGGGUAU
UGGCUGACUCUGAAGUACACAAAACGAGGGGGUGUUUUUUGGGAUACGCCUUCCCCAAAA
GUGUAUCCCAAGGGGGAUACGACGCCAGGAGUCUACCGAAUAAUGGCCAGAGGUAUCCUG
GGAAGGUACCAAGCUGGGGUAGGAGUCAUGCAUGAGGGUGUGUUCCACACGCUGUGGCAC
ACAACUAGAGGAGCUGCCAUAAUGAGUGGUGAAGGAAGAUUGACACCAUACUGGGGCAAU
GUGAAAGAGGACAGAGUGACCUAUGGUGGCCCAUGGAAAUUAGAUCAAAAAUGGAAUGGA
GUGGAUGACGUCCAGAUGAUAGUGGUGGAACCAGGAAAGCCAGCAAUAAACGUGCAGACC
AAGCCCGGGAUUUUUAAGACAGCACAUGGAGAAAUUGGAGCCGUGAGCUUGGAUUACCCG
AUUGGAACUUCAGGAUCCCCAAUAGUCAAUAGCAAUGGAGAAAUCAUUGGCCUUUAUGGA
AAUGGAGUGAUACUAGGUAAUGGGGCCUACGUCAGUGCUAUUGUUCAAGGAGAAAGAGUA
GAGGAACCAGUGCCAGAGGCCUACAAUCCUGAGAUGCUAAAGAAAAGGCAACUAACCGUG
CUGGACCUGCACCCAGGUGCUGGGAAAACACGACGCAUACUCCCCCAAAUAAUUAAAGAU
GCCAUCCAAAAAAGACUACGAACAGCUGUUCUUGCACCAACGAGGGUGGUUGCAGCAGAA
AUGGCAGAAGCUUUGAGGGGCCUUCCAGUUAGGUAUUUGACUCCAGCUGUACAAAGAGAA
CACAGUGGAAACGAGAUAGUGGAUGUGAUGUGCCAUGCGACACUAACACAUCGAUUGAUG
UCGCCGCUAAGAGUCCCGAAUUACAACCUGUUUGUCAUGGAUGAAGCCCAUUUCACAGAU
CCAGCCAGUAUAGCAGCUCGUGGAUAUAUUGCCACCCGUGUUGAAGCUGGAGAGGCCGCG
GCCAUCUUUAUGACGGCCACCCCUCCAGGCACAUCUGACCCAUUCCCGGACACCAAUUCA
CCAGUCCAUGAUGUAUCCAGUGAAAUCCCAGACAGAGCAUGGAGCAGUGGAUUUGAGUGG
AUAACCGACUAUGCUGGAAAGACCGUCUGGUUCGUGGCAAGCGUAAAAAUGAGCAAUGAG
AUCGCGCAGUGCUUGCAACGAGCAGGGAAGCGAGUUAUCCAAUUGAACAGGAAGUCCUAU
GAUACGGAAUACCCGAAAUGCAAAAAUGGUGAUUGGGACUUUGUGAUAACAACUGACAUC
UCGGAAAUGGGAGCAAAUUUUGGGGCAAGCAGAGUGAUUGAUUGUCGCAAGAGUGUCAAG
CCAACGAUCUUGGACGAAGGAGAGGGAAGAGUCAUUCUCAGUGUGCCGUCAGCCAUCACU
AGUGCCAGUGCUGCCCAACGGAGAGGUAGAGUGGGCAGGAAUCCAAGUCAAAUAGGAGAU
GAGUACCACUAUGGAGGCGGAACCAGUGAGGAUGACACCAUGCUGGCGCACUGGACUGAA
GCAAAAAUUCUUUUGGACAACAUCCACCUCCCAAAUGGCCUAGUAGCUCAGCUGUACGGU
CCCGAAAGAGAUAAAACUUACACCAUGGAUGGAGAGUACCGACUCAGAGGCGAAGAACGC
AAGACAUUCCUCGAGCUCAUAAAAACAGCCGAUUUGCCGGUGUGGCUUGCUUACAAGGUA
GCGUCAAAUGGCAUCCAGUACAAUGACAGGAAAUGGUGUUUUGAUGGACCCCGAUCCAAC
AUUAUCCUCGAAGACAACAACGAAGUGGAAAUCAUAACAAGAAUAGGAGAAAGAAAAGUU
UUGAAGCCACGAUGGUUAGAUGCACGCGUGUAUUCAGACCACCAGUCCUUAAAAUGGUUC
AAGGACUUUGCAGCUGGGAAGCGGUCGGCGAUCGGAUUUUUUGAAGUGCUAGGCCGGAUG
CCAGAGCAUUUUGCAGGGAAAACACGUGAAGCUCUGGACACCAUGUACCUGGUGGCAACA
UCAGAAAAAGGAGGCAAAGCGCAUAGAAUGGCUCUUGAAGAACUACCUGAUGCUCUGGAA
ACCAUAACACUCAUUGCAGCGUUGGGAGUCAUGACCGCAGGGUUUUUUCUCCUCAUGAUG
CAAAGAAAAGGAAUUGGUAAACUGGGACUCGGAGCACUCGUCUUGGUAGUGGCCACUUUU
UUCCUUUGGAUGUCAGACGUUUCUGGCACCAAAAUAGCUGGUGUGUUGCUGCUUGCGCUG
CUUAUGAUGGUUGUGUUAAUCCCUGAACCUGAGAAACAGCGUUCCCAGACGGACAACCAA
CUGGCAGUAUUCUUGAUAUGUGUGCUGCUUGUUGUUGGGUUGGUGGCUGCAAAUGAAUAU
GGGAUGUUGGAAAGGACAAAAACUGACAUAAGAAACCUAUUUGGGAAGUCACUAAUUGAG
GAAAACGAGGUCCAUAUCCCUCCCUUUGAUUUUUUCACCCUGGAUUUGAAGCCUGCUACU
GCUUGGGCUUUGUACGGAGGAAGCACAGUUGUGUUGACUCCACUGAUAAAACAUCUGGUG
ACAUCACAGUAUGUUACCACCUCAUUGGCAUCAAUAAAUGCCCAAGCAGGGAGCUUGUUU
ACAUUGCCUAAAGGAAUUCCUUUCACUGAUUUUGACUUGUCUGUAGCACUGGUGUUUCUU
GGUUGCUGGGGACAAGUGACGCUCACCACCUUGAUAAUGGCAACAAUACUGGUAACCCUC
CACUACGGAUAUCUUUUACCUGGUUGGCAAGCAGAGGCUUUGAGGGCUGCACAGAAGCGC
ACAGCCGCUGGUAUCAUGAAAAACGCAGUUGUUGAUGGCAUAGUCGCGACAGAUGUUCCA
GAGCUGGAAAGAACGACCCCACAGAUGCAGAAAAGGCUAGGCCAGAUUCUACUCGUCUUG
GCCAGCGUGGCAGCAGUAUGCGUGAACCCCAGAAUAACUACCAUCCGUGAAGCUGGAAUA
CUCUGUACCGCAGCAGCUCUCACCCUGUGGGACAACAACGCCAGCGCGGCUUGGAAUUCC
ACCACGGCUACUGGGCUGUGCCAUGUUAUGCGUGGAAGCUGGAUAGCGGGAGCUUCAAUA
GCCUGGACUCUCAUAAAAAAUGCAGAAAAACCAGCGUUCAAAAGAGGAAGAGCAGGAGGA
AGAACUCUCGGAGAGCAAUGGAAAGAAAAGCUAAAUGCCAUGGGUAAAGAAGAAUUCUUC
AGCUAUCGGAAAGAAGCCAUCUUGGAGGUGGAUAGAACCGAAGCCAGAAGGGCCAGAAGA
GAGGGAAACAAGGUAGGAGGCCACCCAGUGUCACGAGGGACAGCGAAACUCAGAUGGUUG
GUUGAAAGACGCUUUGUCCAGCCCAUAGGAAAAGUAGUGGAUCUGGGGUGUGGCAGAGGG
GGCUGGUCAUACUACGCAGCAACCAUGAAGAACGUCCAGGAAGUGAGAGGAUACACGAAA
GGUGGGCCAGGCCAUGAAGAACCCAUGUUGAUGCAGAGCUAUGGGUGGAACAUCGUUACU
AUGAAAAGUGGCGUUGAUGUUUUCUACAAACCAUCUGAAAUCAGUGACACCCUUUUGUGU
GACAUAGGAGAGUCAUCACCUAGUGCUGAAAUAGAAGAACAACGGACCCUGCGGAUUUUG
GAAAUGGUGUCUGACUGGCUAAGCCGUGGUCCAAAGGAAUUUUGCAUAAAGAUACUCUGC
CCGUACAUGCCCAAGGUGAUUGAAAAACUGGAGAGCCUGCAACGCAGGUUUGGAGGUGGA
UUGGUACGCGUCCCCCUUUCUCGUAACUCCAACCAUGAGAUGUACUGGGUCAGUGGAGCC
UCGGGGAACAUCGUGCACGCGGUGAACAUGACCAGUCAGGUGCUCAUUGGAAGAAUGGAC
AAGAAGAUUUGGAAAGGCCCAAAAUAUGAGGAAGAUGUCAACCUGGGCAGCGGCACGAGA
GCAGUAGGAAAAGGUGUGCAGCACACGGAUUACAAGAGGAUCAAAUCCAGAAUAGAAAAA
CUGAAGGAGGAGUAUGCAGCCACGUGGCACACGGAUGAUAACCACCCGUAUAGAACUUGG
ACUUAUCAUGGGAGUUAUGAGGUGAAGCCAUCGGGGUCAGCCAGCACGUUGGUAAAUGGA
GUGGUGCGGCUUUUGAGCAAACCAUGGGACGCUAUCACUGGAGUCACCACCAUGGCCAUG
ACUGAUACCACACCAUUUGGCCAGCAGCGAGUGUUCAAAGAGAAGGUUGACACAAAAGCU
CCUGAGCCUCCCCAAGGAGUGAAGACUGUGAUGGAUGAGACCACCAACUGGCUGUGGGCU
UAUUUGGCUAGGAACAAAAAAGCCAGACUGUGCACCAGAGAGGAGUUUGUGAAAAAAGUG
AACAGCCACGCCGCCUUGGGAGCCAUGUUUGAAGAGCAAAACCAGUGGAAGAACGCACGA
GAAGCUGUGGAAGACCCAAAGUUCUGGGAAAUGGUGGAUGAGGAAAGGGAAUGCCACCUC
CGAGGGGAAUGCCGAACCUGCAUAUAUAACAUGAUGGGCAAACGUGAGAAAAAACCCGGA
GAAUUUGGAAAGGCCAAGGGAAGCAGAGCCAUCUGGUUCAUGUGGCUGGGAGCCAGAUUC
UUGGAGUUUGAAGCUCUAGGAUUCCUCAAUGAAGACCAUUGGAUGAGUAGAGAGAAUUCA
GGAGGAGGAGUUGAAGGAGCUGGUAUUCAGAAGCUGGGAUACAUCUUGAGAGAUGUGGCU
CAAAAGCCUGGAGGGAAAAUUUAUGCCGAUGACACAGCUGGUUGGGACACCCGCAUCACA
CAAGCUGACCUUGAGAACGAAGCUAAAGUUCUGGAGUUGAUGGAAGGUGAGCAGCGGACU
UUGGCAAGAGCAAUCAUUGAGCUGACAUACAGGCACAAAGUGGUCAAGGUCAUGCGCCCG
GCAGCUGGAGGAAAGACUGUGAUGGAUGUCAUUUCACGCGAAGAUCAAAGAGGAAGUGGA
CAAGUAGUGACCUAUGCUUUAAACACAUUCACCAACAUCGCUGUGCAAUUGGUUAGACUC
AUGGAAGCCGAAGCGGUCAUAGGUCCAGAUGACAUUGAAAGCAUUGAAAGGAAAAAGAAA
UUUGCAGUCCGCACAUGGCUUUUUGAGAACGCAGAAGAAAGAGUGCAGCGCAUGGCUGUU
AGUGGUGAUGACUGUGUUGUCAAACCAUUGGAUGAUAGAUUUUCCACUGCUUUGCAUUUC
UUGAACGCCAUGUCAAAGGUGAGAAAAGACAUCCAGGAGUGGAAACCCUCACAAGGCUGG
UAUGACUGGCAACAAGUCCCCUUCUGUUCGAAUCAUUUCCAGGAAGUCAUCAUGAAAGAU
GGGAGGACCUUGGUGGUGCCCUGCAGAGGACAGGACGAGCUGAUUGGAAGAGCACGAAUA
UCCCCUGGCUCAGGAUGGAACGUCAGGGACACGGCAUGCUUAGCAAAAGCAUAUGCACAG
AUGUGGCUUGUGUUGUACUUCCAUCGACGGGAUCUGCGCCUGAUGGCCAACGCCAUAUGC
UCUUCAGUCCCAGUUGACUGGGUUCCAACCGGCAGGACUACUUGGUCCAUCCAUGGAAAA
GGAGAAUGGAUGACAACAGAAGACAUGCUAAGCGUGUGGAACCGUGUGUGGAUUUUGGAA
AAUGAAUGGAUGGAGGACAAGACCACGGUUUCCGACUGGACGGAAGUCCCAUAUGUAGGG
AAGAGAGAAGACAUCUGGUGCGGAAGUCUCAUAGGGACCAGGACCAGGGCAACAUGGGCU
GAGAACAUCUACGCCGCCAUCAACCAAGUGAGGUCAGUCAUAGGGAAAGAAAAAUAUGUA
GACUACGUGCAGUCGCUGAGGAGGUAUGAAGAAACUCAUGUGAGUGAAGAUAGGGUCUUG
UAA
