# Supplementary material for: Mapping overlapping functional elements embedded within the protein-coding regions of RNA viruses
Source: Nucleic Acids Res. 2014 Oct 17;42(20):12425–39. doi: 10.1093/nar/gku981 (PMC4227794; doi:10.1093/nar/gku981)
Supplement: SUPPLEMENTARY DATA [file supp_gku981_Supplementary_File_S1.zip › SynPlot2/EXAMPLE/Input/ay898809.fasta]

>AY898809
AUGUCUAAAAAACCAGGAGGACCCGGAAGAAACCGGGUCGUCAGUAUGCUAAGACGCGGA
GCAUCCCGCGUUUCCCCGCUUAUGGGGAUAAAGAGGAUGUUGAACAGUUUGUUGGACGGG
AGAGGACCAAUACGUUUCGUACUGGCGCUUCUCACGUUCUUCAAAUUUACAGCAAUUGCU
CCAACAAAGGCUUUGAUUAACAGAUGGAGGUCAGUUGAGAAAGGAACAGCGAUGAAACAU
CUAGCUAGUUUCAAAAAAGAACUUGGCACCCUGAUUGACGUGGUCAACAGAAGGAGCAAG
AAACAAAAGAGAAGAGGAAAUGGCACCAACCGAUGGCUUAUGCUGAUGGUAACUUUGGUG
GCUAUGGGAGGAUUAGCAGCCUUGAAGCUUUCAAACUUCCAAGGGAAAGUGAUGAUGACA
AUCAAUGCUACCGACAUAUCUGAUGUGAUAACGGUGCCAACACCCGCAGGAAAGAACCAA
UGCUGGGUUAAAGCGAUGGAUGUUGGGUACAUGUGUGCCGACACGAUUACCUAUGAAUGC
CCAAAGCUUGACGCUGGAAAUGAUCCAGAAGACAUAGAUUGCUGGUGUGAUAAUCAAGCC
AUGUACGUGAGUUAUGGUAGAUGCACGAGAACCAGACAUUCAAAAAGAAGCAAGAGAUCA
GUGGCAGUCCAGGCUCACGGAGAAAGCACGCUAGUGAAUAAGAAAGAAGCCUGGUUGGAU
UCCACCAAGGCCACUCGUUACUUAACGAAGACUGAAAACUGGAUCAUUAGGAAUCCGGGC
UAUGCCUUGGUAGCUGUAGCUCUAGGCUGGAUGCUUGGUAGCAACAAGGCUCAGAAAGUA
AUAUUUACAGUAUUGCUGCUAUUGGUCGCACCAGCAUACAGCUUUAACUGUCUGGGGAUG
AGCAGUAGAGACUUUCUAGAAGGUGUAUCAGGGGCCACAUGGGUGGACCUUGUUCUUGAA
GGAGACAGCUGUGUAACAAUCAUGGCUAAAGACAAACCUACACUGGACGUGCGGAUGAUG
AGCAUAGAGGCUAGCAACCUAGCAGUUGUGAGGAACUACUGUUACUCAGCCACUAUCACG
GAGGUAUCAACAGUGUCCAAUUGUCCGACCACUGGAGAAGCACACAACACAAAGCGGGCC
GACCCUAAAUACAUCUGCAAGCAAGGUGUGACUGACAGAGGAUGGGGCAAUGGUUGCGGA
CUCUUUGGAAAAGGAAGCAUUGACACAUGCGCUAAGUUUGAAUGCCCCCAUCAUGCGUCA
GGGAGAAUGAUUCUCCCCGAGAAUAUCAAGUAUGAGGUAGGGGUGUUUGUCCAUGGAUCU
ACUGACUCAACAAACCAUGGAGAUUACUCCACCCAAGUAGGUGCAAACCAAGCAGCAAAG
UUUACCAUAUCUCCGAACGCUCCAGCAAUCACAGUGAAAUUGGGAGAGUAUGGAGAAGUG
ACAGUGGAAUGCGAACCAAGAAGUGGUUUAGACACGAGUGCGUACUAUGUGUUCACUAUU
GGUACUAAGCACUUCAUGGUGCAUCGGGAAUGGUUCAAUGACCUGGCUCUCCCAUGGACC
CCCCCCUCUGGAACCAGUUGGAGAAAUAGAGAGAUCUUAGUGGAGUUCGAAGAACCCCAU
GCCACUAAGCAAUCCGUGGUCGCUUUGGGGUCGCAGGAGGGAGCACUUCAUCAAGCCCUU
GCAGGAGCCAUUCCAGUGCAGAUGGAUAGC---ACAUUGAAGCUGUCAUCAGGACACCUC
AAAUGCAGAAUAAAGAUGGAAAAGCUCACCCUGAAGGGAACCACUUACGCAGUUUGCGCU
GAAGGGUUCACUUUUACCAAGACCCCAGCUGACACAGGCCACGGAACGGUAGUGUUAGAA
CUCAAGUAUUUGGGAGCUGACGGACCAUGCAAGAUUCCCAUCUCUUCUGUUACCAAUCUA
AAUGACUUGACUCCAGUGGGAAGGUUGGUGACGGCAAACCCAUUCGUCUCAGCCACAACA
GCCAAUUCUAAAGUGCUUGUCGAAAUAGAACCUCCUUUUGGAGACUCUUACAUCGUAGUG
GGAAGAGGAGACAAACAAAUCAACCACCAUUGGCACAAAUCUGGGAGCUCAAUAGGCAAG
GCGUUUACAACGACACUGAAAGGAGCACAGCGAUUAGCCGCGCUAGGAGACACAGCUUGG
GACUUCGGUUCAAUUGGUGGGGUCUUCAACUCCUUGGGUAAAGCCAUGCACCAGGUCUUU
GGAGGAGCGUUCAGAACACUCUUUGGAGGCAUGUCCUGGAUAACCCAGGGGCUGAUGGGA
GCGCUCCUCCUGUGGAUGGGCGUCAAUUCAAGGGACAGAUCCAUCGCGUUGGCGUUCUUG
GCGACAGGAGGAGUCCUAUUAUUCCUAGCAGUCAACGUGCAUGCGGACACAGGAUGUGCU
CUUGACAUUGGGAGAAGAGAAUUGCGGUGCGGCAGUGGUGUGUUCGUGCACAAUGAUGUC
GAAGCUUGGGUGGAUAGGUAUAAGUUCUUACCUGAGACUCCAAAAAAGUUAGCGAAGAUC
AUUGAGAAGGCGCACAAGGACUCGUUGUGCGGAGUACGGUCAGUAACCCGCCUGGAGCAC
CAGAUGUGGGAGAGCAUCAGAGAUGAAUUGAAUGCAUUGCUACAUGAUAAUGGAGUGGAC
UUGAGCGUGGUGGUUGAAAAGCAGAAAGGGAUUUACCACCAAGCUCCGAAUAGGCUCAAG
CCAACGGCUGAACAAUUUGAGAUAGGAUGGAAGGCGUGGGGAAAGAGUAAGAUAUUCGCU
CCGGAAUUGGCAAAUUCCACUUUCGUGAUCGACGGUCCCGAAACCAGCGAAUGUCCGAAC
AGCCGCCGUGCCUGGAACAGCCUUGAGAUUGAAGACUUCGGAUUUGGAAUCACAUCUACU
CGAGUGUGGCUAAAAGUGCGUGAUGAGAAGACUUCCGAAUGUGAUAGUGCAAUCAUUGGA
ACAGCAAUAAAGGGAAGCCUGGCUGUGCACAGUGAUUUGUCAUAUUGGAUUGAAAGCAGC
UUUAAUGAGACUUGGAAACUAGAGAGGGCAGUGUUUGGUGAGAUCAAGACUUGCACCUGG
CCCGAAACACACACGCUAUGGGGGGACGGAGUCGAGGAGACAGAACUCAUCAUUCCCACC
ACCUUGGCUGGACCGCGUAGCAAACAUAAUAGAAGACAAGGUUACAAAGUGCAGCUACAG
GGUCCUUGGAAUGAGGAGCAGAUCACACUGGACUUUGAUUAUUGCCCAGGCACUACCGUG
ACGAUUAGCGAGCAUUGUGGGAAGAGGGGACCCUCCGUGCGCACCACGACUGACAGUGGG
AAACUGGUCACUGACUGGUGCUGCAGGAGUUGCACAUUGCCCCCACUGCGCUACACCACA
GCUUCUGGAUGUUGGUAUGGAAUGGAAAUCCGGCCAAUGAAGCAUGACGAGACAACAUUA
GUUAAGUCUAGCGUUCACGCACUGCGAGCUGACAUGGUUGACCCUUUUCAGCUGGGCCUC
UUGGUAGUUUUCCUGGCCACCCAGGAGGUCUUGAGGAAGAGGUGGACGGCCAGAAUGACU
AUUCCAGCAGUAGUAGCGGCUUUCCUAGUGAUGAUCUUGGGAGGUAUUACAUACGUUGAU
AUCGCCCGAUACUUGAUUUUAGUAGGAGCUGCUUUCAUGGAGCAUAACAAUGGUGGAGAC
GUAGUGCACUUAGCCCUUAUUGCAGCCUUCAAAAUACAACCUGGGUUUUUGGUGAUGAGU
AUGAUGAAGAGUCAUUGGACUAAUCAGGAAAACCUUGCUUUAGUGCUAGGAGCUGCUUUU
UUCCAAAUGGCUGCUACCGAUCUCCAG------------UUCAACAUGCCUGACUUACUG
AAUGCAGCGGCCAUAGCCUGGAUGAUCAUACGAGCUCUCGCAAGACCAUCUGCCUCUGCG
CUAGCUAUGCCAAUGCUAGCACUGCUGGCACCUGGAAUGCGCUUACUCUAUAUGGAUACA
UACAGAAUCGUGCUUCUGCUAAUCGGAGUUAGUAGCUUGUUGAAUGAAAAGCGGAAGGCC
GCAGAGAAGAAGAAAGGGGCCGUUUUGAUGAGCCUAGCUUUGACUACCACGGGCUGGUGC
UCUCCAUCCAUAUUAGCUGCAGGGCUCAUGGUGUUCAACCCCAAUAAAAGGAGGGGGUGG
CCAGCCACUGAAGUUCUCACAGCGGUGGGACUGAUGUUUGCUAUAGUGGGAGGGCUGGCC
GAGCUUGAUGUUGAAUCCAUGGCCAUUCCGUUUACCAUAGCUGGCUUAAUGUUGGUGACA
UACGUCAUAUCUGGGAAGUCAGUGGAUAUGUGGUUGGAACGCGCCGCAGACAUAACCUGG
GAGCAGGACGCAGCCAUCACGGGAACUAGUGAAAGAGUUGACGUCUGCCUGGACGAUGAC
GGUGAUUUUCAUCUCAUCAACGACCCGGGAGUACCAUGGAAGGUAUGGCUACUGCGGAUG
ACGUGCAUAGGAUUGGCUUCUGUCACACCCUGGGCCAUAAUCCCAGCAGCGGUCGGGUAU
UGGUUAACACUGAAAUACGCGAAGCGCGGAGGAGUGUUUUGGGACACGCCUUCUCCAAAA
ACGUAUGCGAAAGGAGACACCACCCCUGGCGUUUAUAGGAUAAUGGCAAAAGGACUCUUA
GGGAGAUACCAAGCAGGAGUUGGAAUCAUGUAUGAAGGUGUUUUCCACACUCUCUGGCAC
ACAACUAGAGGAGCAGCCAUAAUGAGUGGGGAGGGUCGACUCACGCCAUUCUGGGGAAAC
GUGAAAGAAGACAGAAUCACAUAUGGUGGACCAUGGAAGUUCGAUCGGAAGUGGAACGGA
GUCGAUGAUGUCCAAAUGAUCGUAGUACAGCCAGGAAAGCCGGCGAUGAACGUGCAAACA
AAGCCAGGAGUGUUUAAGACGCCGCAUGGCGAUAUUGGGGCAGUCAGCCUCGACUAUCCC
GUUGGCACAUCGGGGUCUCCGAUAAUAGAUGCCAACGGGGAUGUGGUGGGCCUAUACGGC
AAUGGAGUCGUCCUCAACAACGGUGCGUAUGUGAGCGCUAUUGUGCAAGGCGAUAGAAUG
GAGGAACCCAUUCCAGAAGCUUACAACGCCGACAUGUUAAGGAAGAGGCAGCUGACAGUC
CUUGACCUCCACCCCGGAGCGGGAAAAACCAGGAGAAUACUUCCGCAAAUCAUCAAGGAC
GCCAUCGCGAAGCGCUUGCGAACCGCAGUCCUGGCUCCUACUAGGGUGGUAGCAGCAGAA
AUGGCGGAGGCCUUGAAAGGACUCCCGGUGAGGUAUUUGACACCAGCAGUGCAAAGAGAA
CACACGGGAAAUGAGAUCAUCGACGUCAUGUGUCAUGCAACCCUAACGCACAGGCUGUUG
UCGCCAACUCGGGUUCCCAAUUACAAUCUGUUUGUCAUGGAUGAGGCUCACUUCACUGAU
CCCGCUAGCAUCGCCGCUCGUGGAUACAUAUCAACAAAAGUUGAGUUAGGAGAAGCAGCG
GCGAUCUUCAUGACGGCCACCCCACCUGGGACGUCAGACCCGUUUCCAGAUACGAACUCA
CCAGUCCAGGACAUUCCGAAUGAGGUGCCUGAUAGGGCUUGGAGCAGCGGUUUUGAGUGG
AUAACAGAGUAUGCAGGCAAGACUGUAUGGUUCGUAGCGAGUGUAAAAAUGGGAAAUGAG
AUUGCGCAAUGCUUGCAGCGCGCAGGAAAGAGAGUGAUCCAGCUGAACAGGAGAUCGUAU
GACACAGAAUACCCGAAGUGCAAGGGUGGAGAGUGGGACUUUGUGGUCACCACUGACAUA
UCUGAAAUGGGAGCGAACUUUGGAGCUAGCAGGGUGAUUGACUGCAGGAAGAGUGUGAAG
CCUGCCAUUCUAGAAGAAGGAGAAGGCAGGGUCGUGCUUGGAGUCCCGUCAGCUAUCACU
AGCGCGAGUGCAGCACAACGCAGAGGAAGAGUCGGAAGGAACCCAAACCAGAUUGGGGAU
GAGUACCACUAUGGAGGAGGAACGAGCGAAGAUGAUUCCAUUCUCGCCCACUGGACUGAG
GCAAAGAUUUUGCUUGACAACAUACAUCUACCAAAUGGGUUGGUGGCACAACUGUAUUCA
CCCGAGCGUGACAAAACAUUUACCAUGGAUGGGGAGUUCCGAUUACGAGGAGAAGAGAGG
AAGACGUUCUUGGAACUGCUUCGAACGGCUGACCUCCCAGUUUGGCUUUCCUAUAAAGUG
GCUUCAGCCGGAGUCCAAUACAAUGAUAGAAAAUGGUGCUUUGACGGACCUAGAUCUAAC
AUUAUUCUCGAGGACAACAACGAGGUUGAGGUCAUCACUAGAGUCGGAGAAAGGAAACAG
CUCAGACCAAGAUGGUUGGAUGCGCGAGUGUAUUCAGACCAUCAGUCCUUGAAAUGGUUU
AAAGAUUUCGCUGCAGGAAAGCGGUCAGCCAUGGGGUUUGUGGAGGUCCUAGGAAGAAUG
CCAGAACACUUCGCUGGGAAGACUAGAGACGCCCUAGACAUCAUGUAUCUAGUUGUCACG
UCAGAGAGAGGAGGAAAAGCCCACAAAAUGGCAUUAGAGGAAUUGCCUGACGCCUUGGAG
ACGCUAGCUUUGAUUGCAGCUCUUGGAGUCAUGACAGCAGGAUUUUUCUUGGUGAUGAUG
CAGAGAAAAGGAAUAGGCAAGCUUGGAUUGGGAACACUGGUAUUGUGCCUAGCAACGUUU
UUUCUAUGGAUGGCCGAUGUGUCAUGUACGAAGAUCGCUGGGAUGCUACUCUUGUCGCUG
CUGAUGAUGGUUGUGCUUAUACCUGAACCUGAGAAGCAGCGGUCGCAGACAGACAACCAA
CUGGCUGUUUUUCUAGUGUGCGUGAUGUGCGUUGUUGGAAUGGUGGCAGCCAAUGAGUUU
GGCAUGUUGGAGAAAACAAAGGAAGACCUUAGACAUCUUUUUGUAGGAUCCAAGCCA---
GCUAAUGAAGCAAUAAGCAUGACCACCAGCAUGUUCACCCUGGACCUCCGGCCAGCCACC
GCCUGGGCUCUUUAUGGAGGGAGCACUGUUGUUUUCACCCCAAUGAUCAAACACAUAGUU
ACAUCUCAGUACGUAACAACUUCGCUGGCCUCAAUCAGCGCACAAGCAGGGACUUUGUUC
ACGUUGCCAAAGGGAAUACCAUUUUCCAAUAUUGACAUGACAGUAGCUUUAGUGUUUCUA
GGUUGUUGGGGCCAAAUAACCCUGACAACUCUGCUUACAGCUGUAGUGUUGGGAGUGGUG
CAUUAUGGUUAUCUCCUACCAGGUUGGCAGGCGGAAGCCUUGCGGGCAGCCCAGAAGAGG
ACAGCAGCCGGGAUAAUGAAAAAUGCUGUUGUUGACGGGAUAGUUGCUACCGAUGUGCCU
GAGCUGGAACGGACUACUCCCAUGAUGCAGAAGCGCUUGGGGCAGAUUCUAUUGAUAGGA
GUGAGUGUCACAGCCCUGCUGGUCAACCCACGCGUGACCACCGUCAGAGAAGCUGGCGUU
CUUUGCUCAGCCGCCCUCCUGACAUUAUGGGACAAUAGUGCCAGUGCGGUGUGGAAUUCG
ACCACAGCCACAGGCUUGUGCCAUGUUAUGCGUGGUAGCUGGCUCGCCGGUGCCUCGAUU
GCUUGGACUCUCAUAAAAAAUGCGGAGAAGCCAACAUUUAAGCGAGGCUCGGCCGGAGGU
CGGACGCUGGGAGAACAGUGGAAAGACAGGCUUAAUCAGCUGAGCAAAGAGGAAUUUUUC
CAGUAUCGAAAGGAAGCUAUCAUAGAGGUAGAUAGAACAGACGCGAGGAAGGCCAGGAAG
GCUGGCAAUGUUACAGGAGGGCAUCCAGUCUCCCGAGGCACUGCAAAAUUGCGAUGGCUG
GUCGAACGGCAGUUCCUCAACCCGGUAGGGCGCGUUGUCGAUCUGGGCUGUGGGAGAGGA
GGCUGGAGCUACUACGCAGCCACCAUGAAGCGAGUGCAGGAAGUGCGCGGCUACACGAAA
GGUGGUGCUGGACACGAAGAACCAAUGCUGAUGCAGAGCUACGGAUGGAAUAUAGUGUCA
CUGAAGAGCGGAGUGGAUGUGUUUUACCGGCCUUCAGAGGUUAGUGACACGCUCCUAUGU
GACAUAGGUGAAUCGGCCUCCAGCGCUGAAGUUGAGGAACACAGAACGCUUAGAAUCCUG
GAGAUGGUAAGUGAUUGGCUUAGCAGAGGCCCUAGGGAAUUCUGCAUCAAGGUUUUAUGC
CCUUACAUGCCCAAGGUCAUUGAGAAGAUGGAACAGCUUCAGAGAAGAUUUGGUGGAGGA
CUAGUGAGAGUCCCGCUCUCCAGGAAUUCGAGUCACGAGAUGUACUGGGUAAGUGGAGCA
UCAGGCAAUAUCAUUCACUCUGUCAACAUGACCAGCCAAGUGUUGAUAGGCCGUAUGGAA
AAGAAGUCUUGGAAAGGGCCACGAUAUGAAGAAGAUGUGAACUUAGGCAGUGGUACAAGA
UCCGUAGGCAAGGCAGUGCCCCAUUCUGACUUAAAGAAGAUUUCCGCUAGAGUUGAGAGA
CUCCGGGACGAAUAUAGCGCUACUUGGCACCAGGACAAAGAUCAUCCUUAUCGCACGUGG
ACGUACCAUGGAAGCUAUGAGGUGAAGCCAACUGGGUCGGCAAGUUCUCUAGUCAAUGGA
GUAGUUCGAAUGUUGAGCAAGCCCUGGGACGCCAUCACAAGCGUGACCACGAUGGCCAUG
ACGGACACAACUCCAUUCGGACAGCAGAGAGUGUUCAAAGAAAAGGUGGACACCAAGGCC
CCAGAACCGCCAGCGGGUGUGAAAGAAGUGAUGAAUGAGACAACAAACUGGCUAUGGGCU
UUUUUGGCUCGCAGGAAGAGAGCAAGGAUGUGUUCUCGCGAAGAAUUUAAACAGAAAGUC
AACAGCCAUGCAGCACUCGGAGCAAUGUUUGAAGAGCAGAACCAAUGGAAGAAUGCACGA
GAAGCCGUGGAGGAUCCAAUCUUCUGGAAUAUGGUAGAUGAAGAGCGUGAGUGCCACCUA
CGAGGAGAAUGCCGGACCUGCAUAUACAACAUGAUGGGGAAGAGAGAAAAGAAGCCAGGA
GAGUUUGGAAAAGCAAAAGGCAGUAGAGCGAUCUGGUUCAUGUGGUUAGGGGCUCGCUUU
CUUGAAUUUGAAGCCCUUGGGUUCUUGAACGAGGACCAUUGGUUGAGCAGAGAAAACUCA
GGAGGUGGGGUGGAAGGCGCAGGCAUUCAAAAAUUAGGCUACAUCCUGAGGGAAGUGGGG
ACGAAGGCUGGAGGAAAGAUCUACGCGGAUGACACUGCAGGCUGGGACACACGAAUAACG
AAAGCUGACCUUGAAAACGAAGCGAAAGUCCUGGAACUGAUGCAAGGUGAGCACAGAACC
UUGGCAAGGGCAAUUAUAGAGCUCACCUAUAGGCACAAAGUAGUGAAAGUCAUGAGGCCC
GCUGCCGGAGGAAAAACAGUGAUGGAUGUGAUAUCAAGAGAGGACCAGAGGGGUAGUGGU
CAAGUGGUAACAUAUGCGCUAAAUACAUUCACCAAUAUAGCGGUACAGCUUAUUAGAUUG
AUGGAAGCUGAAGGGGUGAUUGGACCUGAAGACCUAGAAAAUUUGGAAAGAAAGAAGAAA
UACCUUGUCAGAACUUGGCUUUUCGAGAAUGGAGAAGAGAGGGUAAGUAGAAUGGCAGUC
AGUGGAGAUGACUGUGUGGUGAAGCCACUCGACGACAGGUUCGCAGGAGCUUUGCACUUU
CUUAAUGCCAUGUCCAAGGUUAGGAAGGAUAUCCAGGAGUGGAAGCCAUCUCAAGGAUGG
UACGACUGGCAGCAGGUUCCUUUUUGUUCAAAUCACUUUCUGGAGCUGGUUAUGAAGGAC
GGGAGAAGUUUGGUGGUCCCCUGUCGGGGUCAAGACGAGUUGAUAGGAAGGGCUAGAAUA
UCCCCUGGAGCCGGAUGGAACGUGCGAGACACCGCUUGCUUGGCAAAGGCCUAUGCACAG
AUGUGGCUCCUGCUCUACUUCCACCGGCGGGACCUGCGAAUCAUGGCCAACGCAAUAUGC
UCAGCCGUCCCUGUGAACUGGGUCCCCACGGGGAGAACAACAUGGUCAGUGCAUGCCAAG
GGAGAAUGGAUGACAACGGCUGAUAUGUUGGAAGUUUGGAACAGAGUAUGGAUACAGGAC
AAUGAGUGGAUGCAGGACAAAACCCCCAUUACAAGCUGGGCGGACGUGCCCUACUCAGGA
AAAAGAGAAGACAUAUGGUGUGGGAGUCUAAUUGGAACGCGUCCGCGCUCAACAUGGGCU
GAGAACAUCUAUGCGGCAAUCAAUCAGGUUAGGUCAAUAAUUGGAAAAGAGGAAUACCGU
GAUUACAUGCAAUCAUUGAGGAGGUAUGAAGAGGCAACAAUAUGUGAAGACAGAGUGCUG
UAA
