# Supplementary material for: Mapping overlapping functional elements embedded within the protein-coding regions of RNA viruses
Source: Nucleic Acids Res. 2014 Oct 17;42(20):12425–39. doi: 10.1093/nar/gku981 (PMC4227794; doi:10.1093/nar/gku981)
Supplement: SUPPLEMENTARY DATA [file supp_gku981_Supplementary_File_S1.zip › SynPlot2/EXAMPLE/Input/ay274504.fasta]

>AY274504
AUGUCUAAGAAACCAGGAGGGCCCGGCAAAAGCCGGGCUGUCAAUAUGCUAAAACGCGGA
AUGCCCCGCGUGUUGUCCUUGACUGGACUGAAGAGGGCAAUGUUGAGCCUGAUUGACGGU
AGGGGGCCCACACGGUUUGUGUUGGCUCUCUUGGCGUUUUUUAGGUUCACGGCAAUUGCU
CCGACCCGGGCAGUGCUGGAUCGAUGGAGAAGUGUGAACAAACAAACAGCGAUGAAACAU
CUCCUGAGUUUCAAGAAGGAACUAGGAACCUUGACCAGUGCUAUCAACCGGCGGAGCUCA
AAACAGAAGAAGAGAGGAGGAAAGACCGGA------------AUUGCAUUCAUGAUUGGC
UUGAUUGCUGGCGUGGGAGCAGUCACUCUCUCCAACUUUCAAGGGAAGGUGAUGAUGACG
GUGAACGCUACUGACGUCACAGACAUUAUCACGAUACCAACGGCCGCUGGAAAGAACCUG
UGCAUUGUCAGAGCUAUGGAUGUGGGGCACAUGUGUGAUGAUACUAUCACCUAUGAAUGU
CCAGUGUUGUCGGCCGGAAAUGAUCCAGAAGACAUUGACUGCUGGUGCACGAAGUUAGCA
GUCUACGUUAGGUAUGGAAGAUGCACCAAGACACGACACUCAAGACGCAGCAGAAGGUCA
CUAACAGUGCAGACGCAUGGAGAGAGCACCCUAUCGAACAAAAAGGGGGCCUGGAUGGAC
AGCACCAAGGCUACAAGGUACUUGGUAAAAACAGAAUCAUGGAUCUUGAGAAACCCUGGA
UAUGCCUUGGUGGCAGCUGUCAUUGGAUGGAUGCUCGGAAGCAACACCAUGCAGCGUGUC
GUGUUUGCCGUGUUACUGCUUUUGGUAGCUCCAGCUUACAGCUUUAACUGUCUUGGAAUG
AGCAACAGAGAUUUCCUGGAGGGAGUGUCCGGAGCAACAUGGGUGGACUUGGUCCUUGAA
GGUGACAGCUGUGUGACCAUUAUGUCCAAGGACAAGCCCACCAUCGAUGUGAAGAUGAUG
AACAUGGAGGCCGCUAACUUAGCAGAAGUCCGCAGUUAUUGCUACUUAGCCACUGUCAGU
GAACUCUCCACCAAGGCUGCGUGCCCAACCAUGGGGGAAGCCCAUAAUGACAAGCGGGCU
GACCCAUCUUUUGUGUGCAAACAAGGAGUAGUGGAUAGAGGUUGGGGCAAUGGGUGCGGA
CUUUUUGGUAAAGGAAGCAUCGACACAUGCGCCAAAUUUGCCUGUUCAACCAAGGCAACG
GGAAGGACUAUCUUAAAGGAGAACAUUAAGUAUGAGGUGGCUAUCUUUGUGCAUGGACCA
ACUACCGUGGAAUCGCAUGGGAACUACUUCACGCAAACCGGAGCUGCUCAGGCUGGGAGA
UUUAGUAUCACCCCCGCGGCACCCUCUUACACUCUUAAGCUCGGAGAGUAUGGAGAAGUA
ACAGUGGACUGUGAACCACGCUCAGGGAUAGACACCAGUGCAUACUAUGUGAUGACUGUC
GGGACAAAGACUUUCUUGGUCCACCGUGAGUGGUUUAUGGACCUCAACCUCCCCUGGAGC
AGUGCUGAAAGUAAUGUUUGGAGGAACAGAGAGACGCUAAUGGAGUUUGAAGAACCACAC
GCUACGAAGCAAUCUGUGAUAGCAUUGGGCUCUCAAGAGGGAGCCCUGCAUCAAGCUCUG
GCAGGAGCCAUUCCUGUGGAAUUUUCAAGCAACACUGUCAAGCUGACGUCAGGCCACCUG
AAGUGUAGGGUGAAGAUGGAAAAAUUGCAGCUGAAGGGGACAACUUAUGGCGUCUGUUCA
AAGGCCUUCAGAUUCCUUGGGACUCCCGCAGACACGGGCCAUGGUACUGUGGUACUGGAA
CUGCAGUACACAGGCACGGAUGGACCCUGCAAGAUACCCAUUUCAUCAGUAGCUUCAUUG
AAUGACCUAACGCCAGUGGGCAGGUUAGUUACCGUCAACCCCUUUGUCUCCGUGUCAACG
GCCAAUGCUAAAGUCCUGAUUGAGUUGGAACCACCCUUUGGAGAUUCGUACAUAGUGGUG
GGAAGAGGAGAGCAACAGAUCAACCAUCACUGGCACAAGUCUGGAAGUAGCAUUGGCAAA
GCUUUCACAGCCACCCUCAAGGGAGCUCAGAGACUAGCAGCUCUGGGAGACACAGCUUGG
GACUUUGGAUCGGUUGGAGGAGUGUUUACCUCCGUGGGAAAGGCUGUCCAUCAAGUAUUU
GGUGGAGCAUUCCGCUCAUUGUUUGGAGGCAUGUCUUGGAUAACUCAGGGUCUGCUGGGG
GCCCUCCUAUUGUGGAUGGGUAUUAACGCUCGUGAUAGAUCCAUAGCCCUCACGUUCCUC
GCGGUUGGAGGAGUUCUGCUCUUUCUCUCCGUGAACGUGCAUGCUGAUACUGGAUGUGCC
AUAGAUAUAAGUCGGCAAGAGUUGAGGUGUGGCAGCGGAGUAUUUAUACACAAUGAUGUG
GAAGCUUGGAUGGACCGAUACAAGUACUACCCUGAAACACCACAAGGUCUAGCUAAGAUC
AUUCAAAAGGCUCACAAGGAAGGAGUGUGCGGUCUACGAUCAGUUUCUAGAUUGGAACAC
CAAAUGUGGGAAGCAGUGAAGGAUGAACUAAACACUCUUUUGAAGGAAAAUGGUGUGGAC
CUUAGUAUUGUGGUUGAGAAACAGGAGGGGAUGUACAAAUCAGCACCUAGACGCCUGACU
GCCACCACUGAGAAACUGGAAAUAGGCUGGAAAGCCUGGGGGAAGAGCAUUCUGUUCGCA
CCAGAACUGGCCAACAACACUUUUGUGAUUGAUGGUCCGGAGACCAAGGAGUGUCCAACC
CAGAACCGUGCCUGGAACAGCUUGGAGGUGGAAGAUUUUGGAUUCGGCCUCACCAGCACU
CGGAUGUUCUUGAGGGUCAGAGAAAGCAACACGACUGAAUGUGACUCAAAGAUCAUCGGG
ACAGCCGUCAAGAAUAACUUGGCGAUCCAUAGCGAUCUAUCCUACUGGAUUGAAAGCAGG
UUUAAUGACACGUGGAAGCUCGAAAGGGCGGUCCUAGGUGAAGUCAAAUCAUGCACGUGG
CCGGAAACACAUACCCUGUGGGGUGACGGGGUCCUUGAGAGUGACCUAAUAAUACCAAUC
ACGCUAGCGGGACUGCGAAGCAACCACAACCGGAGGCCUGGGUAUAAAACACAAAGCCAG
GGUCCAUGGGAUGAAGGUCGAGUGGAGAUUGACUUUGAUUACUGUCCAGGGACAACGGUC
ACUCUGAGUGAGAGCUGCGGGCAUCGUGGACCUGCCACCCGCACCACUACAGAGAGUGGA
AAGCUGAUAACGGACUGGUGCUGUAGGAGCUGCACCUUACCUCCAUUGCGCUACCAGACA
GACAAUGGUUGUUGGUAUGGCAUGGAGAUUAGGCCACAGAGACAUGAUGAAAAAACUCUU
GUGCAGUCACAGGUGAAUGCCUACAACGCUGACAUGAUUGAUCCUUUUCAGCUGGGCCUU
CUGGUCGUGUUCUUGGCCACCCAGGAGGUCCUUCGCAAGAGGUGGACAGCCAAGAUCAGC
AUGCCAGCCAUACUGAUUGCCCUGCUAGUUCUAGUGUUUGGGGGCAUCACUUACACUGAU
GUGUUACGCUAUGUCAUUCUGGUGGGGGCGGCCUUUGCAGAAUCCAACUCAGGAGGAGAU
GUGGUGCAUCUGGCGCUCAUGGCAACCUUCAAGAUACAACCAGUGUUCAUGGUAGCAUCA
UUUCUCAAGGCGAGAUGGACCAACCAAGAAAACAUUCUGCUGAUGUUGGCAGCUGCUUUC
UUCCAAAUGGCUUACUAUGAUGCCCGGCAAAUUUUGCUUUGGGAAAUGCCUGAUGUAUUG
AAUUCAUUGGCAGUGGCUUGGAUGAUAUUGAGAGCGAUAACGUUCACCACAACAUCUAAU
GUGGUCGUCCCGCUGCUGGCCUUGUUAACACCUGGAUUGAGAUGCCUAAACCUGGAUGUG
UACAGGAUCCUGCUACUGAUGGUUGGAAUAGGCAGUUUGAUCAGGGAAAAAAGAAGUGCA
GCUGCAAAAAAGAAAGGAGCCAGUCUGCUAUGUUUGGCUCUAGCCUCAACAGGAUUUUUU
AACCCCAUGAUCCUUGCUGCUGGACUUGUCGCAUGUGAUCCCAAUCGCAAGCGGGGGUGG
CCUGCAACUGAAGUGAUGACAGCUGUCGGCUUAAUGUUUGCCAUCGUUGGAGGGCUUGCA
GAACUGGACAUAGACUCCAUGGCCAUUCCAAUGACUAUCGCAGGGCUCAUGUUUGCUGCU
UUUGUGAUCUCUGGAAAAUCGACCGACAUGUGGAUUGAGAGGACAGCGGACAUCUCCUGG
GAGGGUGAUGCGGAAAUCACAGGUUCCAGUGAAAGAGUUGAUGUUCGGCUUGACGAUGAC
GGGAACUUCCAGCUCAUGAAUGAUCCAGGAGCACCUUGGAAAAUAUGGAUGCUCCGUAUG
GCUUGCCUGGCAAUCAGCGCGUACACCCCUUGGGCUAUUUUGCCUUCAGUAGUUGGAUUU
UGGAUAACUCUCCAAUACACAAAGAGAGGAGGUGUGCUGUGGGACACUCCCUCUCCAAAG
GAGUACAAGAGAGGGGACACGACCACUGGUGUCUAUAGGAUCAUGACUCGUGGAUUACUU
GGUAGUUACCAAGCAGGAGCAGGCGUGAUGGUUGAAGGUGUUUUCCACACCCUCUGGCAC
ACGACAAAAGGAGCCGCUCUGAUGAGCGGAGAAGGCCGCCUGGAUCCAUAUUGGGGCAGC
GUCAAGGAGGAUCGACUUUGUUAUGGUGGACCCUGGAAACUGCAGCACAAGUGGAAUGGG
CAAGAUGAGGUGCAAAUGAUUGUGGUGGAACCAGGGAAGAAUGUCAAGAACGUCCAGACU
AAGCCGGGGGUGUUCAAAACACCUGAAGGGGAGAUCGGGGCCGUGACUCUGGAUUUCCCC
ACUGGAACAUCAGGCUCGCCCAUAGUGGACAAAAACGGUGAUGUGAUUGGGCUUUAUGGC
AACGGAGUCAUAAUGCCCAAUGGCUCAUACAUAAGCGCGAUAGUGCAAGGUGAAAGGAUG
GAUGAGCCGGUUCCCGCCGGAUUCGAACCUGAGAUGUUGAGGAAAAAACAGAUCACCGUU
UUGGAUCUUCACCCUGGUGCUGGUAAAACAAGGAGGAUUCUGCCACAGAUCAUCAAAGAG
GCUAUAAACAGGAGGCUGAGGACGGCUGUGCUGGCGCCAACUAGGGUUGUGGCCGCUGAG
AUGGCUGAAGCCCUAAGAGGAUUGCCUAUCCGAUACCAAACAUCUGCGGUGGCCAGAGAG
CACAAUGGAAAUGAGAUCGUCGACGUCAUGUGCCAUGCAACCCUCACCCAUAGGCUGAUG
UCUCCUCAUAGGGUGCCUAAUUACAACCUAUUUGUGAUGGACGAGGCCCACUUCACCGAC
CCAGCCAGCAUCGCGGCUAGAGGAUACAUUUCCACGAGAGUUGAGCUGGGGGAGGCAGCU
GCAAUAUUCAUGACUGCCACCCCACCAGGUACCUCAGACCCAUUUCCAGAGUCCAAUGCA
CCAAUAUCCGACUUACAGACCGAAAUCCCGGACCGAGCCUGGAACUCAGGGUAUGAGUGG
AUUACAGAAUAUAUCGGGAAGACGGUUUGGUUUGUGCCUAGUGUGAAGAUGGGAAAUGAG
AUAGCCCUCUGUCUGCAGCGCGCUGGCAAAAAAGUCAUCCAGCUAAACAGAAAGUCGUAC
GAGACAGAGUAUCCAAAAUGCAAGAACGAUGAUUGGGACUUUGUCGUCACAACAGAUAUA
UCUGAGAUGGGAGCAAACUUUAAGGCAAGCAGGGUGAUUGACAGCCGGAAGAGUGUGAAA
CCGACUAUCAUCACGGAAGGAGAGGGAAGAGUGAUCUUGGGGGAACCAUCCGCUGUGACG
GCAGCCAGUGCAGCCCAGAGACGAGGACGCAUUGGUAGGAAUCCAUCACAAGUUGGAGAU
GAGUACUGCUAUGGAGGGCACACGAAUGAGGAUGACUCGAACUGUGCUCACUGGACUGAG
GCACGAAUCAUGCUCGAUAACAUCAACAUGCCAAACGGAUUGAUUGCUCAAUUCUACCAA
CCAGAGCGCGAGAAGGUAUACACCAUGGACGGGGAAUACCGACUUAGAGGAGAGGAGAGG
AAAAACUUCCUGGAAUUGUUGAGAACUGCAGACUUGCCAGUAUGGCUAGCUUAUAAGGUG
GCAGCAGCUGGGGUGUCAUAUCAUGACCGGAGGUGGUGUUUUGAUGGCCCUAGGACAAAU
ACAAUCCUUGAAGACAACAAUGAAGUGGAAGUCAUCACAAAGCUUGGUGAAAGGAAGAUU
CUGAGGCCACGCUGGAUUGAUGCAAGGGUGUACUCAGACCAUCAGGCGCUGAAAUCAUUC
AAGGACUUCGCCUCAGGGAAGCGCUCUCAAAUAGGUUUUAUCGAGGUCCUUGGAAAGAUG
CCUGAACAUUUCAUGGGGAAGACAUGGGAAGCACUCGACACCAUGUAUGUUGUAGCCACU
GCAGAGAAAGGAGGAAGAGCUCACAGAAUGGCUUUGGAGGAGCUACCAGACGCCCUCCAA
ACAAUAGCUCUGAUCGCUCUGUUGAGUGUGAUGACCAUGGGAGUGUUUUUUCUUCUCAUG
CAGAGGAAGGGCAUCGGAAAGAUAGGCCUGGGAGGCGUUGUCCUGGGAGCCGCAACCUUU
UUCUGUUGGAUGGCUGAAGUACCAGGAACGAAGAUUGCCGGAAUGCUGCUGCUUUCCCUC
CUUCUGAUGAUCGUGUUGAUUCCUGAGCCAGAGAAGCAACGCUCGCAGACAGACAACCAG
CUAGCUGUGUUCCUGAUUUGCGUGUUGACCCUUGUGGGUGCGGUGGCAGCCAAUGAGAUG
GGUUGGCUGGACAAGACCAAGAGUGACAUAAGC------GGUCUGUUUGGGCAAAGAAUU
GAAACCAAGGAGAAUUUUAGC---AUUGGGGAGUUCCUUUUGGACCUGAGGCCGGCAACG
GCUUGGUCACUGUAUGCUGUGACUACAGCAGUUCUCACUCCCUUGCUAAAGCACUUGAUC
ACGUCAGACUACAUCAACACCUCAUUGACCUCAAUAAAUGUUCAAGCUAGUGCGCUAUUC
ACGCUCGCGCGAGGCUUCCCUUUUGUCGAUGUUGGAGUAUCGGCUCUCCUGCUAGCAGCC
GGAUGCUGGGGACAAGUCACUCUCACCGUGACGGUGACAUCAGCAACACUUCUGUUCUGC
CAUUAUGCCUACAUGGUACCUGGAUGGCAGGCUGAGGCAAUGCGCUCAGCCCAGCGACGA
ACAGCCGCUGGAAUCAUGAAAAACGCUGUGGUAGACGGCAUCGUGGCCACGGACGUUCCA
GAGCUAGAGCGUACCACACCCAUCAUGCAGAAGAAGGUUGGACAAGUUAUGCUGAUUUUG
GUGUCUCUUGCCGCAUUGGUGGUAAACCCGUCUGUGAAGACAGUGCGGGAAGCCGGAAUU
CUGAUUACGGCAGCAGCUGUUACCCUCUGGGAGAACGGAGCAAGCUCUGUGUGGAACGCA
ACAACCGCCAUAGGACUUUGUCACAUCAUGCGCGGAGGCUGGUUAUCGUGUUUAUCCAUA
ACAUGGACUCUUGUAAAAAACAUGGAAAAACCAGGGCUGAAGAGAGGUGGGGCAAAAGGA
CGCACCUUGGGGGAGGUUUGGAAAGAAAGACUUAACCAGAUGACGAAAGAAGAAUUCAUC
AGGUACCGUAAAGAAGCCAUCACUGAAGUUGACCGCUCAGCAGCAAAACACGCUAGGAAG
GAAAGGAAUAUCACUGGAGGGCAUCCAGUUUCUAGAGGCACGGCAAAGCUAAGAUGGCUG
GUCGAGAGGAGGUUUCUUGAACCGGUCGGAAAAGUGAUCGACCUUGGAUGUGGAAGAGGC
GGCUGGUGUUAUUACAUGGCCACACAAAAAAGAGUCCAAGAAGUCAGAGGGUACACAAAA
GGUGGUCCCGGACAUGAAGAGCCCCAGCUAGUGCAGAGCUAUGGAUGGAACAUUGUCACC
AUGAAGAGUGGGGUGGAUGUGUUCUAUAGGCCUUCUGAAUGUUGUGACACUCUCCUUUGU
GAUAUCGGAGAGUCCUCAUCAAGUGCUGAAGUUGAAGAACAUAGAACGCUACGAGUCCUU
GAAAUGGUGGAAGACUGGUUGCAUCGAGGGCCAAAGGAAUUUUGUGUGAAGGUACUGUGC
CCCUACAUGCCAAAGGUCAUAGAAAAGAUGGAGCUGCUCCAACGCCGGUAUGGCGGGGGA
UUGGUUAGGAACCCACUCUCACGGAAUUCCACACAUGAAAUGUAUUGGGUGAGUCGAGCC
UCAGGCAAUGUGGUGCACUCAGUGAACAUGACCAGCCAGGUACUCUUAGGAAGGAUGGAG
AAGAAGACCUGGAAGGGACCUCAGUACGAAGAAGACGUGAACUUGGGAAGCGGAACGAGA
GCAGUGGGAAAACCUCUACUCAACUCAGACACCAGCAAGAUAAAGAACAGGAUUGAACGA
CUUAGGCGUGAGUACAGCUCGACAUGGCAUCAUGAUGAGAACCACCCAUAUAGAACCUGG
AACUACCACGGUAGCUACGAAGUGAAGCCAACAGGCUCUGCAAGCUCACUGGUCAAUGGA
GUGGUCAGGCUCCUCUCGAAACCAUGGGACACCAUCACAAAUGUCACCACAAUGGCCAUG
ACGGACACCACCCCUUUUGGACAACAGCGAGUGUUCAAAGAGAAGGUGGACACGAAAGCU
CCGGAACCGCCAGAAGGAGUGAAGUAUGUGCUCAAUGAAACCACCAACUGGUUGUGGGCG
UUCCUGGCACGAGAAAAGCGUCCCAGAAUGUGCUCGCGAGAGGAAUUUAUAAGGAAGGUC
AAUAGUAAUGCAGCUCUGGGCGCCAUGUUUGAGGAGCAGAAUCAAUGGAGGAGUGCUAGA
GAAGCGGUUGAAGAUCCAAAAUUCUGGGAAAUGGUGGAUGAAGAGCGUGAGGCGCACUUA
CGCGGAGAAUGUCAUACUUGCAUUUACAACAUGAUGGGAAAGAGGGAGAAAAAACCCGGA
GAGUUUGGGAAAGCCAAGGGAAGCAGGGCCAUCUGGUUUAUGUGGCUGGGAGCUCGCUUC
CUAGAGUUUGAGGCUCUGGGCUUUCUUAAUGAGGACCACUGGCUUGGAAGAAAGAACUCG
GGGGGCGGGGUCGAGGGUCUGGGCCUCCAGAAAUUAGGCUACAUCCUGCGUGAAGUUGGC
ACCCGACCCGGAGGCAGAAUCUACGCUGAUGACACAGCCGGUUGGGACACCCGCAUCACA
AGAGCUGACCUGGAGAAUGAAGCCAAGGUUCUUGAGUUGUUGGACGGGGAGCACCGGCGC
CUGGCCAGGGCCAUCAUUGAGCUCACCUAUCGCCACAAAGUAGUGAAGGUAAUGCGCCCG
GCUGCUGAUGGAAGAACCGUCAUGGACGUCAUCUCCAGGGAAGACCAGAGAGGAAGUGGG
CAAGUUGUCACCUACGCUCUAAACACCUUUACCAACCUGGCUGUCCAAUUGGUGAGAAUG
AUGGAAGGAGAGGGUGUGAUCGGCCCAGAUGAUGUGGAGAAACUCACAAAGGGGAAAGGG
CCCAAGGUUAGAACCUGGCUGUCUGAGAAUGGGGAGGAAAGACUCAGCCGCAUGGCUGUC
AGUGGAGAUGACUGUGUGGUAAAGCCCUUGGAUGAUCGCUUUGCCACCUCUCUCCACUUU
CUCAACGCCAUGUCAAAGGUGCGCAAGGACAUCCAAGAGUGGAAACCAUCAACCGGAUGG
UAUGAUUGGCAGCAAGUUCCAUUCUGUUCAAACCACUUCACUGAACUGAUCAUGAAAGAU
GGAAGAACACUGGUGACUCCAUGCCGAGGGCAGGAUGAGUUAGUGGGCAGAGCUCGCAUC
UCCCCAGGGGCUGGAUGGAAUGUUCGAGACACUGCUUGCUUAGCCAAAUCUUAUGCUCAG
AUGUGGUUGCUCCUGUACUUCCACAGAAGAGAUCUGCGGUUGAUGGCCAACGCCAUCUGC
UCUGCCGUACCUGUAAACUGGGUCCCUACUGGAAGAACCACAUGGUCCAUCCACGCUGGA
GGAGAGUGGAUGACAACGGAAGACAUGCUGGAGGUCUGGAAUCGUGUCUGGAUUGAGGAA
AAUGAAUGGAUGGAGGACAAAACCCCAGUGGAGAAGUGGAGUGAUGUUCCAUACUCUGGC
AAACGAGAGGACAUUUGGUGUGGCAGCCUGAUUGGCACAAGAGCCCGGGCCACGUGGGCA
GAAAACAUUCAAGUGGCCAUCAACCAAGUCAGAUCAAUAAUUGGAGAUGAGAAAUAUGUG
GAUUACAUGAGUUCAUUGAAGAGAUAUGAAGACACAACAUUGGUUGAGGAUACAGUAUUG
UAA
