# Supplementary material for: Mapping overlapping functional elements embedded within the protein-coding regions of RNA viruses
Source: Nucleic Acids Res. 2014 Oct 17;42(20):12425–39. doi: 10.1093/nar/gku981 (PMC4227794; doi:10.1093/nar/gku981)
Supplement: SUPPLEMENTARY DATA [file supp_gku981_Supplementary_File_S1.zip › SynPlot2/EXAMPLE/Output/synplot_data.txt]

      ay274504.fasta      nc_009942.fasta   3441   3357   1109    954    0.557 1.11e+03      758      0
     nc_009942.fasta      nc_001563.fasta   3441   3220   1795   1017     1.36 1.79e+03  1.1e+03      0
     nc_001563.fasta       ay898809.fasta   3441   2606   1540    797     1.59 1.54e+03      920      0
      ay898809.fasta      nc_000943.fasta   3441   2871   1822    989     1.92 1.82e+03 1.05e+03      0
     nc_000943.fasta      nc_001437.fasta   3441   2803   1677    882     1.63 1.68e+03      995      0
     nc_001437.fasta      nc_006551.fasta   3441   2813   1684    891     1.63 1.68e+03      998      0
     nc_006551.fasta       ay274504.fasta   3441   2608   1549    803      1.6 1.55e+03      925      0
