# Supplementary material for: Mapping overlapping functional elements embedded within the protein-coding regions of RNA viruses
Source: Nucleic Acids Res. 2014 Oct 17;42(20):12425–39. doi: 10.1093/nar/gku981 (PMC4227794; doi:10.1093/nar/gku981)
Supplement: SUPPLEMENTARY DATA [file supp_gku981_Supplementary_File_S1.zip › SynPlot2/EXAMPLE/Output/synplot_plot.txt]

       1             0             0             0
       2             0       1.99831       1.17917
       3             1       1.44476      0.912337
       4             0       1.44476      0.912337
       5             0       2.12017      0.897959
       6             0       2.12017      0.897959
       7             1       2.12017      0.897959
       8             0       2.12017      0.897959
       9             3       2.12017      0.897959
      10           1.5      0.553823      0.581793
      11             0      0.592289      0.630119
      12             0       2.75104       1.09722
      13             1       1.47703      0.759492
      14             0       1.43688      0.765084
      15             0      0.994605      0.764837
      16             0             0             0
      17             1       3.01102        1.1424
      18             0      0.994605      0.764837
      19             0       2.77497       1.20525
      20             2       2.12017      0.897959
      21             0             0             0
      22             0       1.46349      0.762323
      23             0       2.77497       1.20525
      24             1       1.49502      0.756464
      25             0       1.24647      0.882019
      26           0.5       1.59214      0.873122
      27           2.5       3.21635        1.2839
      28           0.5      0.893209      0.594867
      29             1       2.12017      0.897959
      30           0.5       1.36506      0.771819
      31             0       1.44476      0.912337
      32             0          3.13       1.40084
      33           0.5       1.14248      0.682804
      34           0.5      0.645343      0.478409
      35           0.5      0.763868      0.693414
      36           0.5       1.12285        1.1342
      37             1        3.4188       1.32307
      38             3       2.01649       1.01228
      39             2       1.44476      0.912337
      40           2.5       2.12017      0.897959
      41           0.5       2.20389       1.14731
      42           2.5       2.12017      0.897959
      43             1       2.12017      0.897959
      44           0.5       1.07504      0.698316
      45             3       2.77557       1.15335
      46             2       1.44476      0.912337
      47             1       2.12017      0.897959
      48             2       3.29861       1.30701
      49             2       2.12017      0.897959
      50           3.5       3.14845       1.31282
      51             2       1.85823       1.04011
      52           0.5      0.819692      0.593141
      53             2       1.44476      0.912337
      54             1       1.44476      0.912337
      55           0.5      0.871634      0.770242
      56             1       1.44476      0.912337
      57           2.5       2.12017      0.897959
      58             1       2.12017      0.897959
      59             3       1.73811      0.953439
      60             1       2.12017      0.897959
      61             1       2.12017      0.897959
      62           2.5       2.12017      0.897959
      63             1       1.30387      0.845376
      64             3       2.12017      0.897959
      65             2       2.11149       1.04082
      66             1       1.67919      0.895986
      67           0.5      0.655259      0.574126
      68             3       2.90772       1.24021
      69             0             0             0
      70           1.5       1.57596       1.00704
      71             2      0.865042      0.819258
      72           1.5        1.4766      0.759569
      73             0      0.552524      0.581661
      74             1       1.44476      0.912337
      75             0        0.3327      0.463844
      76             1       1.47483      0.759905
      77           2.5       2.12017      0.897959
      78             0             0             0
      79             1       1.44476      0.912337
      80             2       1.44476      0.912337
      81           3.5       3.00157       1.21882
      82             1       1.40558      0.807937
      83             1       3.38545       1.95913
      84             2       1.44476      0.912337
      85             2       1.44476      0.912337
      86           0.5       1.00268      0.765319
      87             0       1.44476      0.912337
      88             4       3.25733       1.28816
      89             2       2.12017      0.897959
      90             2       2.12017      0.897959
      91             1       2.15422       1.03575
      92           0.5       1.35991      0.776938
      93             1       1.04538      0.960546
      94           0.5      0.833456      0.589443
      95             1       1.40957      0.756944
      96             1       1.44476      0.912337
      97             2        1.3058      0.852129
      98             1       2.90832       1.20691
      99             0        1.7682       1.23097
     100           0.5      0.428139      0.505141
     101             0       1.44476      0.912337
     102           0.5       1.00398       0.76542
     103             0      0.782854      0.680099
     104             1      0.994605      0.764837
     105             0          3.13       1.40084
     106             2       2.12017      0.897959
     107             1      0.819917      0.593086
     108             0      0.345897      0.465867
     109             0      0.413463      0.491612
     110           0.5      0.497133      0.487182
     111             0             0             0
     112             0             0             0
     113             0             0             0
     114             0             0             0
     115           1.5       1.40555      0.835449
     116             0       0.19234      0.344021
     117             0             0             0
     118             1      0.514391      0.525346
     119             1      0.671635      0.620919
     120           0.5      0.497133      0.487182
     121             1       1.04409      0.713985
     122             1        0.6963      0.598594
     123           0.5      0.833456      0.589443
     124             0             0             0
     125           1.5      0.836134      0.589636
     126           0.5      0.833456      0.589443
     127           1.5        1.4766      0.759569
     128           1.5       1.08222      0.728928
     129           0.5       1.17002      0.779907
     130             3       3.14855       1.31276
     131             3       2.82606       1.43361
     132           0.5       0.99283      0.764698
     133             1       1.44476      0.912337
     134             2       1.44476      0.912337
     135             2       2.12017      0.897959
     136             2       1.44476      0.912337
     137           0.5       1.13851      0.683637
     138             0             0             0
     139             0             0             0
     140             2       2.12017      0.897959
     141             1      0.780199      0.600133
     142             1       1.44476      0.912337
     143           1.5       1.47483      0.759905
     144           1.5       2.12017      0.897959
     145             2       1.44476      0.912337
     146           0.5       1.06486      0.694808
     147           1.5       1.14248      0.682804
     148             3       1.44476      0.912337
     149           1.5       1.60682      0.757011
     150           2.5       1.82584      0.921813
     151           1.5       1.14005      0.683311
     152           0.5      0.686711      0.589034
     153             1       2.12017      0.897959
     154           1.5       2.12017      0.897959
     155             1      0.833456      0.589443
     156             1       1.03862      0.689765
     157             2       2.12017      0.897959
     158           1.5      0.771871      0.679302
     159             1       1.44476      0.912337
     160             1      0.950527       0.70078
     161             0       1.44476      0.912337
     162           0.5      0.427901      0.483727
     163             1      0.817496       0.59367
     164             2       2.01172       1.08743
     165           3.5       2.12017      0.897959
     166           0.5      0.268398      0.352595
     167             2       1.44476      0.912337
     168           1.5       1.46107      0.762777
     169           2.5       2.12017      0.897959
     170             0      0.648068      0.606519
     171             0             0             0
     172             1       1.44476      0.912337
     173             0      0.344762      0.465723
     174             1       1.44476      0.912337
     175           2.5       2.12017      0.897959
     176             1       1.85318      0.919985
     177             3       2.12017      0.897959
     178             1       1.44476      0.912337
     179             0       1.44476      0.912337
     180             3       1.44476      0.912337
     181             3       2.12017      0.897959
     182           2.5       1.17002      0.779907
     183           4.5       3.20983       1.27681
     184             0      0.197332      0.361807
     185             1       1.13851      0.683637
     186             2       2.12017      0.897959
     187             0       1.44476      0.912337
     188             3       1.44476      0.912337
     189             2       2.12017      0.897959
     190             1       1.44476      0.912337
     191             1       1.44476      0.912337
     192             2       1.25949      0.777265
     193             2       1.44476      0.912337
     194             2       1.44476      0.912337
     195             0             0             0
     196             1       1.44476      0.912337
     197           1.5       1.17002      0.779907
     198             1      0.552523      0.581661
     199             0       1.04538      0.797379
     200           0.5      0.528663      0.477961
     201             1      0.819917      0.593086
     202             1       1.44476      0.912337
     203           2.5       2.12017      0.897959
     204             1      0.626081      0.656311
     205             0       1.44476      0.912337
     206             1       2.12017      0.897959
     207             2       3.06082       1.35808
     208             0       1.44476      0.912337
     209             3       2.12017      0.897959
     210             3       1.70991      0.957284
     211           1.5       1.46107      0.762777
     212             5       2.96643       1.28191
     213             1       1.44476      0.912337
     214           2.5       2.79356       1.43694
     215           1.5       1.29897      0.895351
     216           3.5        2.8202       1.18863
     217             3       3.38545       1.95913
     218           4.5       2.00829       1.06687
     219             4        2.9974       1.33072
     220           2.5       2.81478       1.42754
     221           0.5       0.71972      0.605665
     222             0      0.497133      0.487182
     223             2       2.12017      0.897959
     224             1       1.44476      0.912337
     225           1.5       1.46349      0.762323
     226             3       1.44476      0.912337
     227           1.5       2.12017      0.897959
     228             1       1.44476      0.912337
     229             2       3.38545       1.95913
     230             2       1.15382      0.680103
     231             4       3.11725       1.19391
     232           1.5      0.963901      0.586086
     233             2       1.44476      0.912337
     234             2       1.44476      0.912337
     235             2       1.44476      0.912337
     236           0.5      0.497133      0.487182
     237             2       2.12017      0.897959
     238             0             0             0
     239             1       1.99029      0.959032
     240             1       1.44476      0.912337
     241             3       2.91846       1.61454
     242             2       2.12017      0.897959
     243             2       1.44476      0.912337
     244             1       2.12017      0.897959
     245             2        1.4766      0.759569
     246           3.5       2.93228       1.29913
     247             2       1.44476      0.912337
     248           3.5       3.25202       1.31046
     249             1      0.833456      0.589443
     250             2       1.44476      0.912337
     251             2       2.12017      0.897959
     252             1       1.44476      0.912337
     253           0.5       1.24271      0.875625
     254             0             0             0
     255             3       1.81976      0.921032
     256           1.5       1.56996      0.923454
     257             3          3.13       1.40084
     258             1       1.44476      0.912337
     259             1       2.12017      0.897959
     260           2.5       2.12017      0.897959
     261             2       1.44476      0.912337
     262           1.5       2.12017      0.897959
     263             3       1.98197       1.03349
     264             2       1.47483      0.759905
     265           2.5       2.12017      0.897959
     266           1.5      0.833456      0.589443
     267             0      0.497133      0.487182
     268           1.5       1.90431      0.987648
     269             2       2.12017      0.897959
     270             0             0             0
     271             0             0             0
     272           3.5       3.01594       1.22072
     273           2.5       2.12017      0.897959
     274             1       3.38545       1.95913
     275             0       1.44476      0.912337
     276             1      0.718092      0.600549
     277             1      0.645343      0.478409
     278             2       1.44476      0.912337
     279             4       1.77279       1.02873
     280             3       2.12017      0.897959
     281           1.5       1.42515      0.767697
     282             1       1.44476      0.912337
     283           0.5      0.659107      0.473816
     284             1      0.849674      0.585971
     285             4       3.22716       1.30003
     286             4       3.34611       1.31879
     287           2.5       3.02583       1.24393
     288             5       3.34995       1.35313
     289             3       2.12017      0.897959
     290           2.5       2.12017      0.897959
     291             2       2.12017      0.897959
     292           1.5       2.12017      0.897959
     293             1       1.44476      0.912337
     294             1       3.38545       1.95913
     295             2       1.44476      0.912337
     296             1       1.44476      0.912337
     297             2       1.44476      0.912337
     298           2.5       3.07986       1.24239
     299             2       2.12017      0.897959
     300             0             0             0
     301             1       2.29717       1.60954
     302             1        1.4143       1.07284
     303             2       3.00488       1.34484
     304             2       1.44476      0.912337
     305             1       1.44476      0.912337
     306           2.5        1.9464      0.991796
     307             2       1.44476      0.912337
     308             1       2.12017      0.897959
     309           1.5       1.46129      0.762735
     310             4       2.95122       1.54646
     311             2       2.12017      0.897959
     312             3       2.12017      0.897959
     313           1.5       2.12017      0.897959
     314             0             0             0
     315             3       2.12017      0.897959
     316             2       1.44476      0.912337
     317             2       2.32465       1.12735
     318             3       2.12017      0.897959
     319           4.5       3.09549       1.24364
     320             1       1.44476      0.912337
     321           2.5       2.12017      0.897959
     322             2       1.44476      0.912337
     323             2       3.38545       1.95913
     324             2       1.44476      0.912337
     325           0.5      0.817495       0.59367
     326             3       2.12017      0.897959
     327             2       1.81976      0.921032
     328             0             0             0
     329           2.5       1.57733      0.870176
     330           0.5      0.771871      0.679302
     331             0       1.44476      0.912337
     332             1       1.44476      0.912337
     333           3.5       2.12017      0.897959
     334             2       2.12017      0.897959
     335           2.5       1.71173       0.92203
     336             1       1.44476      0.912337
     337             1      0.817495       0.59367
     338           2.5        1.4989      0.916595
     339             0             0             0
     340             0             0             0
     341             1      0.553823      0.581793
     342             1      0.567725      0.495391
     343             2       1.44476      0.912337
     344             3       2.12017      0.897959
     345           0.5      0.497133      0.487182
     346           0.5       1.00268      0.765319
     347             4       3.11431       1.25408
     348             1       2.12017      0.897959
     349             1      0.565721      0.583276
     350           2.5       2.12017      0.897959
     351           2.5        3.0239       1.33132
     352           1.5       1.90116       1.42737
     353             1       1.44476      0.912337
     354             1       1.44476      0.912337
     355             2       1.44476      0.912337
     356             2       1.26655        0.8535
     357             2       2.12017      0.897959
     358           0.5      0.849674      0.585971
     359           0.5       1.46349      0.762323
     360           2.5       1.07031       1.07176
     361             1      0.649843      0.606694
     362           1.5       1.05085      0.752498
     363           2.5       2.79991       1.43725
     364             2       2.12017      0.897959
     365             1        1.1066      0.657792
     366           0.5      0.985165      0.778389
     367           0.5       0.72794       0.60134
     368             2       1.44476      0.912337
     369           2.5       2.12017      0.897959
     370             2       2.12017      0.897959
     371             1      0.981667      0.582213
     372             3       2.12017      0.897959
     373             2       1.44476      0.912337
     374             2       1.46107      0.762777
     375             1       1.44476      0.912337
     376             1       1.44476      0.912337
     377           0.5      0.461262      0.451459
     378             1       1.44476      0.912337
     379           4.5       2.86063       1.21155
     380           1.5       2.12017      0.897959
     381           0.5       1.00398       0.76542
     382             1      0.817495       0.59367
     383           0.5      0.304793      0.344957
     384           1.5       1.00559      0.765545
     385           0.5        1.1407      0.683177
     386             0       1.44476      0.912337
     387           0.5       1.11206      0.785626
     388             0      0.552047      0.581611
     389           2.5       2.12017      0.897959
     390             2       1.47483      0.759905
     391             1        1.4788      0.759156
     392             2       1.44476      0.912337
     393           3.5       3.06953        1.3733
     394             3       2.12017      0.897959
     395             0             0             0
     396             2       2.12017      0.897959
     397             2       1.44476      0.912337
     398           2.5       2.12017      0.897959
     399             1       1.44476      0.912337
     400             1       2.12017      0.897959
     401           4.5       3.14427       1.25547
     402             1       1.44476      0.912337
     403             3       2.12017      0.897959
     404             2       1.44476      0.912337
     405             2       2.12017      0.897959
     406             1       3.38545       1.95913
     407           1.5       1.82302      0.921607
     408             0       1.44476      0.912337
     409             1       2.12017      0.897959
     410             2       1.44476      0.912337
     411             2       2.12017      0.897959
     412             1       1.00398       0.76542
     413             1       1.44476      0.912337
     414             0      0.497133      0.487182
     415             2       1.44476      0.912337
     416             1      0.636316      0.674157
     417             0      0.497133      0.487182
     418             1      0.773482      0.679443
     419             2       2.12017      0.897959
     420             0             0             0
     421             2       2.12017      0.897959
     422             2       2.13886       1.12119
     423           0.5       0.19234      0.344021
     424             1       1.85318      0.919985
     425             2       1.05394      0.794273
     426           2.5       1.31437      0.744394
     427             2       1.44476      0.912337
     428           2.5       0.99283      0.764698
     429           0.5       1.28855      0.774953
     430             1       1.44476      0.912337
     431             2       1.44476      0.912337
     432             2       1.44476      0.912337
     433             2       2.12017      0.897959
     434           1.5        1.4788      0.759156
     435             2       1.31079       0.76838
     436             1       1.44476      0.912337
     437           2.5        1.4766      0.759569
     438             1       1.44476      0.912337
     439             2       2.12017      0.897959
     440             1      0.985165      0.778389
     441           2.5       2.12017      0.897959
     442             1       0.72794       0.60134
     443           1.5       1.84154       1.12837
     444           1.5      0.669023      0.570305
     445           0.5      0.584626      0.633895
     446             2       1.44476      0.912337
     447             3       2.12017      0.897959
     448           0.5      0.786844       0.68084
     449             1       1.01765      0.766685
     450           1.5       1.37398      0.994388
     451           0.5      0.528663      0.477961
     452           0.5       1.01765      0.766685
     453             0             0             0
     454           2.5       2.12017      0.897959
     455             3       2.12017      0.897959
     456             1      0.974034      0.750624
     457             1       1.44476      0.912337
     458           2.5       2.12017      0.897959
     459           0.5      0.818144      0.593516
     460             1       1.10232      0.841933
     461           1.5       1.11206      0.785626
     462             2       1.57511       1.00699
     463             2        1.7626      0.924008
     464             2       1.62873      0.913933
     465           2.5       2.12017      0.897959
     466             1      0.865228      0.699471
     467             1        1.4766      0.759569
     468           2.5       2.12017      0.897959
     469           1.5       0.92647      0.721239
     470             1       1.16566       0.76453
     471           2.5       2.12017      0.897959
     472           0.5      0.696109      0.608659
     473             2       1.44476      0.912337
     474           1.5       1.26429      0.868151
     475           2.5       2.12017      0.897959
     476             1      0.994129      0.764799
     477             1       1.44476      0.912337
     478             1       2.12017      0.897959
     479             1       1.44476      0.912337
     480             2        1.4766      0.759569
     481             2        1.4766      0.759569
     482           1.5       1.47483      0.759905
     483             1      0.563507      0.582593
     484             1       1.44476      0.912337
     485             2       1.44476      0.912337
     486             1       2.12017      0.897959
     487           3.5       3.03636       1.31174
     488           1.5       2.22924       1.47645
     489             2       2.12017      0.897959
     490           2.5        1.8752      0.951991
     491           0.5      0.994129      0.764799
     492             2       2.12017      0.897959
     493           1.5      0.971489      0.926279
     494           2.5       2.12017      0.897959
     495             1       1.00268      0.765319
     496             2       1.44476      0.912337
     497           1.5        1.4766      0.759569
     498             0             0             0
     499           0.5      0.851447      0.585536
     500             1       1.43713      0.766434
     501             3       2.12017      0.897959
     502             1      0.849674      0.585971
     503             2       1.44476      0.912337
     504           0.5      0.423147      0.492558
     505             1       1.44476      0.912337
     506           2.5       2.19625       1.07858
     507           1.5       2.12017      0.897959
     508             2       1.44476      0.912337
     509             4       2.87954       1.23831
     510             2       1.44476      0.912337
     511             0             0             0
     512             2       1.44476      0.912337
     513             0      0.230807       0.35251
     514             2       1.44476      0.912337
     515             4       3.19603       1.28913
     516           0.5      0.655259      0.574126
     517             3       3.13964       1.29024
     518           2.5       2.12017      0.897959
     519             0             0             0
     520           1.5       1.57511       1.00699
     521           2.5       1.94791       1.33781
     522             1        1.4788      0.759156
     523             0      0.304793      0.344957
     524             1       2.21522       1.59296
     525           1.5       1.28426      0.677197
     526           0.5       0.19234      0.344021
     527             0             0             0
     528             2          3.13       1.40084
     529             2       1.44476      0.912337
     530             2       3.07399       1.35919
     531             2       1.44476      0.912337
     532             1      0.793558       0.59836
     533             4       3.20169       1.27656
     534             0      0.336323      0.331808
     535             1       1.44476      0.912337
     536             2       1.44476      0.912337
     537             1       1.44476      0.912337
     538             1       1.44476      0.912337
     539             2       1.47483      0.759905
     540             2       1.44476      0.912337
     541             1       2.12017      0.897959
     542           2.5       2.12017      0.897959
     543             2       1.44476      0.912337
     544             2       1.44476      0.912337
     545           2.5       2.85433        1.4343
     546             2       2.12017      0.897959
     547           1.5       1.41505      0.735896
     548           2.5       2.12017      0.897959
     549             4       3.35064       1.35011
     550           2.5       2.12017      0.897959
     551           2.5       2.78451       1.43783
     552             1       1.44476      0.912337
     553             2       1.44476      0.912337
     554             2       2.12017      0.897959
     555           2.5       1.47483      0.759905
     556             5       3.34603       1.33192
     557             3       1.44476      0.912337
     558             1       1.44476      0.912337
     559           2.5       2.12017      0.897959
     560             3        3.2739       1.29629
     561           2.5       2.12017      0.897959
     562             0       2.12017      0.897959
     563             2       2.12017      0.897959
     564             1       1.26168      0.777193
     565             1       1.47483      0.759905
     566             2       2.12017      0.897959
     567           0.5      0.553823      0.581793
     568             1      0.552524      0.581661
     569           1.5       1.84187       1.16948
     570             0       2.30854       1.61249
     571             0        0.3327      0.463844
     572             2       1.63828       0.97157
     573             2       1.68488       0.86093
     574             1       1.44476      0.912337
     575             4       3.28335       1.31837
     576           1.5       1.46349      0.762323
     577             2       2.76576       1.43666
     578           2.5       2.12017      0.897959
     579             2       1.44476      0.912337
     580           3.5       3.11987        1.2547
     581             2       1.44476      0.912337
     582             1       1.44476      0.912337
     583           6.5       2.94139        1.2868
     584           0.5      0.818144      0.593516
     585             1       1.44476      0.912337
     586             0             0             0
     587           1.5       1.00268      0.765319
     588             2       1.44476      0.912337
     589             3       3.42041       1.36906
     590             0        0.3327      0.463844
     591             2       3.05336       1.17924
     592             1       1.44476      0.912337
     593           1.5       2.12017      0.897959
     594             2       2.12017      0.897959
     595           2.5       2.12017      0.897959
     596             2       1.44476      0.912337
     597             1       1.46349      0.762323
     598             1      0.817496       0.59367
     599             2       1.44476      0.912337
     600           0.5       1.21516       0.79037
     601           0.5       1.00559      0.765545
     602           1.5      0.939215      0.695695
     603             2       1.44476      0.912337
     604             1      0.982518      0.742769
     605             3       1.44476      0.912337
     606           0.5      0.560517      0.543748
     607           0.5      0.865228      0.699471
     608           0.5       1.25958      0.774009
     609           1.5       2.12017      0.897959
     610           2.5       2.12017      0.897959
     611             0       1.44476      0.912337
     612             3       2.12017      0.897959
     613             3       2.12017      0.897959
     614             2       1.44476      0.912337
     615             3       2.12017      0.897959
     616           1.5       2.12017      0.897959
     617           1.5       2.12017      0.897959
     618             2       2.12017      0.897959
     619             2       2.34318       1.12463
     620             0       1.44476      0.912337
     621             3       3.07732       1.20526
     622           0.5      0.552523      0.581661
     623             1       1.44476      0.912337
     624           1.5      0.818144      0.593516
     625             2       2.12017      0.897959
     626           1.5       1.53938       1.15524
     627             2       1.44476      0.912337
     628             2       2.12017      0.897959
     629             3       2.12017      0.897959
     630             0       1.44476      0.912337
     631             2       1.44476      0.912337
     632           1.5        1.4339      0.780864
     633             3       2.12017      0.897959
     634           2.5       1.82631      0.921872
     635             2       1.95924       1.17209
     636           1.5        1.9778       1.17174
     637           3.5       2.12017      0.897959
     638           1.5       1.46349      0.762323
     639           2.5       2.03419       1.35172
     640             3       3.16452       1.28808
     641             1       1.00398       0.76542
     642             1       1.44476      0.912337
     643             2       1.69345      0.942753
     644           2.5       2.12017      0.897959
     645           2.5       2.12017      0.897959
     646             2        1.4766      0.759569
     647             2       2.12017      0.897959
     648             4       3.06082       1.35808
     649           1.5       1.26545      0.853521
     650           1.5       2.12017      0.897959
     651           2.5       2.12017      0.897959
     652             1      0.833456      0.589443
     653             2       1.44476      0.912337
     654             2       2.12017      0.897959
     655           0.5      0.552047      0.581611
     656           3.5       2.12017      0.897959
     657           2.5       1.66691      0.975848
     658             0      0.497133      0.487182
     659             1       1.62877       1.03401
     660             1       1.15382      0.680103
     661             0       2.12017      0.897959
     662             2       1.44476      0.912337
     663             1      0.944767      0.739311
     664             2       1.44476      0.912337
     665           2.5       2.12017      0.897959
     666             3       3.22152       1.26506
     667           1.5       1.40957      0.756944
     668             1       1.44476      0.912337
     669           1.5       1.04982      0.794153
     670             0       1.44476      0.912337
     671           2.5       2.12017      0.897959
     672           2.5       2.12017      0.897959
     673             1       1.44476      0.912337
     674             1       2.12017      0.897959
     675             1       1.44476      0.912337
     676             3       2.81526       1.42825
     677             0       1.44476      0.912337
     678           2.5       1.77093      0.909012
     679             1       2.12017      0.897959
     680           1.5       2.12017      0.897959
     681           2.5       2.12017      0.897959
     682             1          3.13       1.40084
     683             1       2.12017      0.897959
     684             1       1.00559      0.765545
     685             1       1.00559      0.765545
     686             1       1.44476      0.912337
     687             2        1.7896      0.922652
     688             2       1.44476      0.912337
     689             2       1.44476      0.912337
     690             3       1.44476      0.912337
     691             0             0             0
     692             1       1.44476      0.912337
     693             2       1.44476      0.912337
     694           0.5        1.3778      0.920198
     695           1.5       2.12017      0.897959
     696             2       3.38545       1.95913
     697           2.5       2.03696       1.41453
     698             1       1.25949      0.777265
     699             2       2.12017      0.897959
     700             2       1.44476      0.912337
     701           2.5       2.12017      0.897959
     702             2       1.44476      0.912337
     703           2.5       1.30308      0.913776
     704           1.5       1.60682      0.757011
     705             2       2.12017      0.897959
     706             1       2.22041       1.09014
     707             2       1.01765      0.766685
     708             1       2.12017      0.897959
     709             3       2.12017      0.897959
     710             2       1.44476      0.912337
     711             3       2.93627       1.28404
     712             3       3.23181       1.26033
     713             3       2.12017      0.897959
     714           2.5       2.12017      0.897959
     715           4.5       3.14444       1.24172
     716             1       2.12017      0.897959
     717             1       1.44476      0.912337
     718             2       2.12017      0.897959
     719             2       2.12017      0.897959
     720             0             0             0
     721             1       1.44476      0.912337
     722             1       1.44476      0.912337
     723           2.5       2.12017      0.897959
     724           1.5        2.7654       1.43613
     725           0.5      0.818144      0.593516
     726           1.5       2.12017      0.897959
     727             2       2.12017      0.897959
     728             1        1.4766      0.759569
     729             1       1.44476      0.912337
     730           1.5       1.17002      0.779907
     731             3       2.83199        1.4252
     732             2       1.08654      0.690351
     733           1.5       2.12017      0.897959
     734             2       1.44476      0.912337
     735           2.5       2.12017      0.897959
     736           1.5       1.15869      0.679809
     737             1       1.44476      0.912337
     738             2       1.44476      0.912337
     739           2.5       2.12017      0.897959
     740             1       1.44476      0.912337
     741             2       2.12017      0.897959
     742             1       2.12017      0.897959
     743           2.5       2.12017      0.897959
     744             2       1.44476      0.912337
     745             2         3.078       1.36108
     746           1.5       1.55148      0.857194
     747             2       3.15575       1.30069
     748             2       1.44476      0.912337
     749           1.5       2.12017      0.897959
     750             2       2.12017      0.897959
     751             0             0             0
     752           2.5       2.88047       1.43042
     753             0             0             0
     754             2        1.7436      0.910862
     755           2.5       1.46107      0.762777
     756           1.5       0.99283      0.764698
     757           2.5       2.12017      0.897959
     758             3       3.06295       1.20323
     759             0       0.71972      0.605665
     760           2.5       2.12017      0.897959
     761           2.5       2.12017      0.897959
     762           3.5       3.11348       1.26629
     763             3       3.05246       1.19473
     764             3       3.21067       1.28392
     765             0             0             0
     766             0             0             0
     767           3.5       2.12017      0.897959
     768             1       1.40957      0.756944
     769             2       1.44476      0.912337
     770             2       1.46349      0.762323
     771           3.5       2.95471       1.28625
     772             2       1.44476      0.912337
     773           1.5       2.00608       1.08715
     774             2       2.82653       1.43433
     775           2.5       1.77093      0.909012
     776           2.5       2.12017      0.897959
     777             1         2.346       1.11281
     778             1       1.15624      0.679594
     779             1       1.00398       0.76542
     780             4       3.28484       1.33026
     781           2.5       2.12017      0.897959
     782           0.5        1.4788      0.759156
     783             0       2.12017      0.897959
     784             2       2.12017      0.897959
     785             2       2.12017      0.897959
     786             4       3.24171       1.28851
     787           1.5        2.2412        1.1158
     788             1       1.44476      0.912337
     789           3.5       3.09951       1.26571
     790             2       1.57733      0.870176
     791           1.5       1.46284      0.762443
     792             1       1.44476      0.912337
     793             3       2.12017      0.897959
     794             1       1.44476      0.912337
     795             2       2.12017      0.897959
     796             1       1.44476      0.912337
     797             1        1.4766      0.759569
     798           2.5       2.12017      0.897959
     799             1       1.44476      0.912337
     800           2.5       2.12017      0.897959
     801             1       1.16341      0.764583
     802             2       1.44476      0.912337
     803           1.5       1.26408      0.768593
     804           1.5      0.795129      0.616538
     805             3       3.10147       1.34862
     806           0.5      0.863925      0.718122
     807             1       1.44476      0.912337
     808             3       2.32808       1.12727
     809           3.5       1.95962       1.05298
     810             1       1.44476      0.912337
     811             2       2.12017      0.897959
     812           1.5       2.30854       1.61249
     813           2.5       2.12017      0.897959
     814           1.5       1.36896      0.774326
     815             2       1.44476      0.912337
     816             1      0.627221      0.580457
     817             0       1.44476      0.912337
     818             2       1.44476      0.912337
     819             1       1.44476      0.912337
     820           2.5       2.12017      0.897959
     821             1       1.44476      0.912337
     822           2.5       2.12017      0.897959
     823             0             0             0
     824           0.5      0.322559      0.338335
     825             1       1.44476      0.912337
     826             5       2.91477       1.24209
     827             2       1.44476      0.912337
     828             1       1.44476      0.912337
     829           0.5      0.565409      0.583243
     830           1.5       1.36667      0.841813
     831             2       2.12017      0.897959
     832             1       1.44476      0.912337
     833           2.5       2.12017      0.897959
     834             1       2.12017      0.897959
     835             1      0.563507      0.582593
     836           0.5      0.497133      0.487182
     837             3       3.11599       1.19379
     838           3.5       2.12017      0.897959
     839             2       1.44476      0.912337
     840             1      0.708841       0.59756
     841             2       1.31319      0.771032
     842             1      0.563507      0.582593
     843             1      0.552047      0.581611
     844             3       2.12017      0.897959
     845             1       1.44476      0.912337
     846             0      0.576868      0.584221
     847             0        0.3327      0.463844
     848             1       1.46349      0.762323
     849           0.5      0.497133      0.487182
     850             2       1.44476      0.912337
     851           2.5       2.12017      0.897959
     852             2       1.26292      0.819467
     853           3.5       2.89008       1.22121
     854           2.5        2.8197       1.43331
     855             2       2.12017      0.897959
     856             1       1.04394      0.859469
     857             4        3.0062       1.34601
     858           2.5       2.19251       1.06603
     859             2       1.44476      0.912337
     860             2       1.44476      0.912337
     861             1       1.00398       0.76542
     862             0             0             0
     863             0             0             0
     864             2       1.44476      0.912337
     865             2       1.06573      0.875394
     866             1      0.796063      0.596524
     867           2.5       1.70991      0.957284
     868             2       1.44476      0.912337
     869             1       1.44476      0.912337
     870           4.5       3.25729       1.28817
     871             1       1.44476      0.912337
     872           1.5       1.15447      0.679969
     873           3.5       3.20236        1.2865
     874           2.5       3.25322       1.32995
     875             1      0.553823      0.581793
     876           1.5      0.994605      0.764837
     877             0       1.44476      0.912337
     878             1       1.46284      0.762443
     879             2       1.46107      0.762777
     880             2       1.44476      0.912337
     881             3       3.29187       1.32683
     882             1       3.38545       1.95913
     883             2       1.60682      0.757011
     884           1.5       2.12017      0.897959
     885             2       2.12017      0.897959
     886           0.5       1.00268      0.765319
     887             2       1.44476      0.912337
     888           0.5       1.10541      0.759609
     889             0      0.355745      0.466886
     890           2.5       2.12017      0.897959
     891             0             0             0
     892             1       1.44476      0.912337
     893             2       1.01249      0.773608
     894             0       1.04309      0.880992
     895             2       2.12017      0.897959
     896             3       2.12017      0.897959
     897             0      0.438569      0.495676
     898           4.5       2.96342       1.30231
     899             5       3.19942        1.2772
     900           0.5       0.19234      0.344021
     901             0      0.497133      0.487182
     902           2.5       2.12017      0.897959
     903             1      0.497133      0.487182
     904             2       1.44476      0.912337
     905             0        0.3327      0.463844
     906             1      0.983012      0.758732
     907           1.5       0.99283      0.764698
     908             1      0.676287      0.590035
     909           2.5       2.12017      0.897959
     910             0             0             0
     911             2       1.44476      0.912337
     912             3       2.12017      0.897959
     913             0             0             0
     914             3       2.12017      0.897959
     915             1       1.44476      0.912337
     916             1       3.38545       1.95913
     917           0.5      0.427901      0.483727
     918             2       1.02721      0.759899
     919             2       1.44476      0.912337
     920           2.5       2.12017      0.897959
     921             1       1.46107      0.762777
     922             0       1.44476      0.912337
     923           2.5       3.29887       1.29335
     924           2.5       2.12017      0.897959
     925             1       1.44476      0.912337
     926             1       1.25989      0.951097
     927           2.5       2.12017      0.897959
     928             1       1.44476      0.912337
     929             2       2.12017      0.897959
     930             1      0.926283      0.593263
     931             2       1.44476      0.912337
     932           1.5       2.12017      0.897959
     933           2.5       2.12017      0.897959
     934             1       1.44476      0.912337
     935             2       2.12017      0.897959
     936             1      0.565721      0.583276
     937             1       1.44476      0.912337
     938             2       1.44476      0.912337
     939             3       2.12017      0.897959
     940           1.5      0.948899      0.696364
     941           1.5      0.685187      0.803683
     942             1        0.3327      0.463844
     943             4       2.95809       1.28741
     944             3       2.12017      0.897959
     945             0             0             0
     946             1       1.44476      0.912337
     947             1       3.38545       1.95913
     948           1.5       0.79987      0.713524
     949           1.5       1.00268      0.765319
     950           1.5       1.35991      0.776938
     951             1       1.44476      0.912337
     952             1       1.44476      0.912337
     953             2       1.44476      0.912337
     954             1       2.12017      0.897959
     955             1       1.44476      0.912337
     956           1.5       2.12017      0.897959
     957           1.5       1.50991      0.876988
     958           0.5        1.4766      0.759569
     959             4       2.94461       1.61058
     960             1       2.12017      0.897959
     961           4.5       2.90909       1.24131
     962           0.5      0.322559      0.338335
     963             0        0.3327      0.463844
     964           2.5       3.08643        1.2063
     965             0      0.672889      0.609023
     966             0       0.51335      0.482976
     967           2.5       3.01009       1.33023
     968           1.5      0.994605      0.764837
     969             1      0.603913       0.63104
     970             0      0.552524      0.581661
     971           2.5       2.12017      0.897959
     972             1       1.30618      0.849002
     973           0.5       1.00398       0.76542
     974             2       1.44476      0.912337
     975             2       1.44476      0.912337
     976             4       2.16124       1.42448
     977             0        0.3327      0.463844
     978             2       1.82302      0.921607
     979             3       1.78994      0.922695
     980             2       2.12017      0.897959
     981             3       2.12017      0.897959
     982           2.5       2.12017      0.897959
     983           1.5       1.46349      0.762323
     984             1       1.44476      0.912337
     985           1.5       1.31437      0.744394
     986             0        0.3327      0.463844
     987             0      0.288809       0.48279
     988             2       2.12017      0.897959
     989           1.5         1.464      0.750713
     990             3       1.44476      0.912337
     991             1       3.38545       1.95913
     992             2       1.44476      0.912337
     993           5.5       3.25729       1.28817
     994             2       2.82606       1.43361
     995             2       1.44476      0.912337
     996             0             0             0
     997             1       1.81976      0.921032
     998             2       1.44476      0.912337
     999             1       3.38545       1.95913
    1000             0      0.210682      0.424311
    1001             0      0.437558      0.495596
    1002             2       1.44476      0.912337
    1003             1        0.3327      0.463844
    1004             2       2.12017      0.897959
    1005             0             0             0
    1006           0.5       1.00398       0.76542
    1007             2       3.04412       1.26776
    1008             1       1.44476      0.912337
    1009             1          3.13       1.40084
    1010           3.5       2.12017      0.897959
    1011             1       1.46107      0.762777
    1012             1       1.39261      0.858917
    1013             2       2.12017      0.897959
    1014             1       1.44476      0.912337
    1015           0.5      0.819917      0.593086
    1016             1       1.44476      0.912337
    1017             1       1.88052        1.1619
    1018             1       1.44476      0.912337
    1019           1.5       2.12017      0.897959
    1020             0             0             0
    1021             3       2.12017      0.897959
    1022             2       1.44476      0.912337
    1023           1.5       2.12017      0.897959
    1024             1       1.44476      0.912337
    1025             3       2.12017      0.897959
    1026           2.5       3.08912       1.22925
    1027             0             0             0
    1028           2.5        1.4766      0.759569
    1029             2       1.44476      0.912337
    1030           1.5       1.46107      0.762777
    1031             2       1.62304      0.754311
    1032           1.5       1.12594      0.804325
    1033             2       1.44476      0.912337
    1034           0.5       2.00668        1.4224
    1035             2       1.00445      0.765458
    1036             5       3.21143       1.29806
    1037           1.5       1.19467      0.763217
    1038           1.5       1.18811      0.761344
    1039             2       2.12017      0.897959
    1040             0             0             0
    1041           2.5       2.12017      0.897959
    1042           2.5       2.31673       1.10197
    1043           2.5       2.12017      0.897959
    1044             1       2.12017      0.897959
    1045           1.5       1.60682      0.757011
    1046             2        1.7927      0.996178
    1047             0       3.38545       1.95913
    1048             2       1.00445      0.765458
    1049             1       1.44476      0.912337
    1050             3       1.44476      0.912337
    1051             2       2.96434       1.25448
    1052             3       3.07009       1.37322
    1053           0.5      0.939215      0.695695
    1054           2.5       2.12017      0.897959
    1055             2       1.44476      0.912337
    1056             2       1.44476      0.912337
    1057             1      0.833456      0.589443
    1058             2       1.44476      0.912337
    1059             0      0.741258      0.858079
    1060             2       1.44476      0.912337
    1061           2.5       2.12017      0.897959
    1062           2.5       2.12017      0.897959
    1063             0             0             0
    1064             2      0.994605      0.764837
    1065             2       1.44476      0.912337
    1066           1.5       0.72794       0.60134
    1067             1      0.630984      0.586303
    1068             2       1.30323      0.780571
    1069           0.5      0.655259      0.574126
    1070           1.5        2.0257       1.02622
    1071             0       1.44476      0.912337
    1072             1       1.44476      0.912337
    1073             2       1.44476      0.912337
    1074             2       1.44476      0.912337
    1075             1       1.44476      0.912337
    1076             0       2.12017      0.897959
    1077             3       2.12017      0.897959
    1078           3.5       2.12017      0.897959
    1079           1.5       1.47483      0.759905
    1080           1.5       2.12017      0.897959
    1081           3.5       2.12017      0.897959
    1082             1      0.833828      0.650752
    1083           1.5       2.08623       1.44576
    1084             2       1.01765      0.766685
    1085           0.5      0.824254      0.894045
    1086             1       1.44476      0.912337
    1087             2       1.49502      0.756464
    1088           1.5       1.00559      0.765545
    1089           3.5       2.94441       1.28629
    1090           1.5       2.12017      0.897959
    1091             2       2.12017      0.897959
    1092             2       1.84989       1.11924
    1093           1.5      0.851447      0.585536
    1094             2       2.89536       1.27142
    1095             2       2.12017      0.897959
    1096             2       2.12017      0.897959
    1097             1       2.12017      0.897959
    1098             0       0.78463      0.680255
    1099             2       3.38545       1.95913
    1100             2       2.12017      0.897959
    1101             1       1.00398       0.76542
    1102             4       3.18678        1.2756
    1103           0.5      0.697209      0.567944
    1104             3       2.12017      0.897959
    1105             1       1.44476      0.912337
    1106             0             0             0
    1107             1       1.44476      0.912337
    1108             2       1.44476      0.912337
    1109             3       3.00158       1.32814
    1110             2       3.38545       1.95913
    1111             0       1.44476      0.912337
    1112             1       1.47483      0.759905
    1113             4       3.27909       1.35322
    1114           3.5       2.12017      0.897959
    1115             2       2.12017      0.897959
    1116             3       3.26541        1.2737
    1117             3       2.89082       1.25576
    1118           0.5      0.565885      0.583292
    1119           1.5       1.12409      0.751345
    1120             2       2.12017      0.897959
    1121           0.5      0.461262      0.451459
    1122             1       1.00938      0.880603
    1123           2.5       2.12017      0.897959
    1124             1       1.44476      0.912337
    1125             0             0             0
    1126             1       1.44476      0.912337
    1127           1.5       2.12017      0.897959
    1128             0             0             0
    1129             2       1.44476      0.912337
    1130           3.5       1.79615      0.923492
    1131             3       2.99619       1.31354
    1132           2.5       2.12017      0.897959
    1133             0      0.124938      0.306136
    1134             1      0.858452       0.73353
    1135             1       1.44476      0.912337
    1136             1       1.44476      0.912337
    1137             2       1.44476      0.912337
    1138             1      0.655259      0.574126
    1139             3       2.12017      0.897959
    1140           3.5       3.10654        1.2665
    1141           1.5       2.12017      0.897959
    1142             1      0.563507      0.582593
    1143           2.5       2.78746       1.42821
    1144           0.5      0.124938      0.306136
    1145           1.5       2.12017      0.897959
    1146             0        0.3327      0.463844
    1147             2       2.12017      0.897959
    1148           1.5      0.553823      0.581793
    1149             1      0.553823      0.581793
    1150           1.5       1.14028      0.683264
    1151           1.5       1.00268      0.765319
    1152             0             0             0
    1153             0      0.709468      0.597494
    1154             3       1.44476      0.912337
    1155             0       2.12017      0.897959
    1156             0       1.44476      0.912337
    1157             0       1.44476      0.912337
    1158             4       3.34611       1.31879
    1159             0       2.12017      0.897959
    1160             1       3.06809       1.29149
    1161           0.5       2.17987       0.99337
    1162           1.5       2.12017      0.897959
    1163           0.5      0.817495       0.59367
    1164             1       1.44476      0.912337
    1165             1       3.19238       1.26013
    1166             0       2.12017      0.897959
    1167             0       2.12017      0.897959
    1168             0       1.44476      0.912337
    1169             0       1.44476      0.912337
    1170             0       2.12017      0.897959
    1171             3       3.21277       1.30753
    1172             4       2.96342       1.30231
    1173             0       1.44476      0.912337
    1174             0          3.13       1.40084
    1175             0             0             0
    1176             1       2.12017      0.897959
    1177             0       2.12017      0.897959
    1178             0       1.84375       1.05465
    1179             1       1.49739      0.898434
    1180             1       1.57511       1.00699
    1181             0      0.280939      0.350835
    1182           1.5       2.12017      0.897959
    1183           2.5       2.12017      0.897959
    1184             1      0.627221      0.580457
    1185           0.5      0.621502      0.535021
    1186           0.5      0.807309        0.5817
    1187             3       2.12017      0.897959
    1188           1.5       2.08762      0.979266
    1189           1.5       3.04678       1.19395
    1190           2.5       2.12017      0.897959
    1191             2       2.09531      0.980695
    1192             0      0.497133      0.487182
    1193             1       1.82568      0.993087
    1194             1       2.12017      0.897959
    1195             2       2.12017      0.897959
    1196             1       1.85318      0.919985
    1197             2       2.12017      0.897959
    1198             0       1.44476      0.912337
    1199             0       1.46349      0.762323
    1200             1       1.44476      0.912337
    1201             2       1.50811      0.855809
    1202             2       1.27493      0.869973
    1203           2.5        2.8647       1.21958
    1204             1       1.44476      0.912337
    1205             2       1.68488       0.86093
    1206           1.5      0.993282      0.692608
    1207           4.5       3.27415       1.29372
    1208             3       2.12017      0.897959
    1209           1.5       1.47483      0.759905
    1210             2       1.46107      0.762777
    1211             3       2.12017      0.897959
    1212             3       1.44476      0.912337
    1213           1.5       1.46349      0.762323
    1214             2       1.44476      0.912337
    1215           0.5      0.530932      0.511651
    1216             1       1.44476      0.912337
    1217           3.5        1.8209       1.27157
    1218             2       2.12017      0.897959
    1219             2       2.12017      0.897959
    1220             2       1.44476      0.912337
    1221             2       2.12017      0.897959
    1222           1.5       1.13851      0.683637
    1223             1       1.44476      0.912337
    1224           3.5       3.37154        1.3331
    1225           2.5       2.12017      0.897959
    1226             3       3.14855       1.31276
    1227           0.5      0.847846      0.606478
    1228             3       2.12017      0.897959
    1229             1      0.819917      0.593086
    1230             1       1.44476      0.912337
    1231             2       1.44476      0.912337
    1232             2       1.17587      0.764367
    1233             1       1.44476      0.912337
    1234           1.5       2.12017      0.897959
    1235             1      0.819917      0.593086
    1236             1       1.44476      0.912337
    1237           2.5       1.97628      0.979234
    1238           1.5        1.4766      0.759569
    1239           0.5      0.497133      0.487182
    1240             3       1.71253       1.24695
    1241             0      0.552524      0.581661
    1242           1.5       1.65962      0.976025
    1243             1      0.552047      0.581611
    1244           0.5       1.13795      0.962645
    1245           0.5       1.14091      0.876519
    1246             0             0             0
    1247           1.5       2.12017      0.897959
    1248             1       1.44476      0.912337
    1249             2       1.44476      0.912337
    1250             3       1.44476      0.912337
    1251             1       1.01765      0.766685
    1252             1       1.21273      0.777981
    1253           0.5       1.57952      0.897596
    1254           3.5       3.16792        1.2515
    1255           0.5      0.659107      0.473816
    1256           4.5        3.2195       1.28677
    1257           1.5        1.4788      0.759156
    1258             2       2.12017      0.897959
    1259           1.5       1.62304      0.754311
    1260             1       1.00268      0.765319
    1261             2       1.44476      0.912337
    1262             2       1.44476      0.912337
    1263             0             0             0
    1264             2       2.12017      0.897959
    1265             1      0.669023      0.570305
    1266             0             0             0
    1267             2       1.44476      0.912337
    1268             1       1.94606      0.943474
    1269           0.5      0.225804      0.387272
    1270             0      0.124938      0.306136
    1271             0      0.161966      0.330908
    1272           0.5      0.721535      0.628732
    1273           0.5      0.237958      0.425666
    1274             0             0             0
    1275             1        0.3327      0.463844
    1276             0             0             0
    1277             1       1.47483      0.759905
    1278             1       1.19739      0.753092
    1279             2       1.36529      0.808795
    1280             3       3.31608       1.32925
    1281             2       1.44476      0.912337
    1282           0.5      0.907185      0.718535
    1283             2       1.38215      0.804536
    1284             2       1.49502      0.756464
    1285             1      0.497133      0.487182
    1286           2.5       2.12017      0.897959
    1287             0             0             0
    1288             0             0             0
    1289             1      0.641825      0.579266
    1290           1.5       1.22572      0.818789
    1291             2       2.90353       1.26333
    1292             3       2.12017      0.897959
    1293             0      0.342816      0.460061
    1294           1.5       1.17223      0.676633
    1295           0.5      0.553823      0.581793
    1296           2.5        1.4788      0.759156
    1297             1      0.680371      0.697778
    1298           1.5       1.46349      0.762323
    1299             3       2.80585        1.4291
    1300           1.5      0.669023      0.570305
    1301             0      0.497133      0.487182
    1302           1.5       1.15447      0.679969
    1303             1      0.497133      0.487182
    1304           2.5       2.12017      0.897959
    1305           0.5        1.2224      0.783881
    1306           3.5       3.12724       1.21753
    1307             1        1.4766      0.759569
    1308           2.5       2.15229       1.05226
    1309           4.5       3.17513       1.25353
    1310           0.5      0.833456      0.589443
    1311             2       2.12017      0.897959
    1312             2       2.12017      0.897959
    1313             1      0.762053      0.672578
    1314             2       2.17243       1.15732
    1315             0        0.3327      0.463844
    1316           4.5       3.20857       1.29705
    1317             1      0.553659      0.581777
    1318           1.5       2.09682      0.994603
    1319             1       1.44476      0.912337
    1320             1        1.4788      0.759156
    1321             2       1.44476      0.912337
    1322             2          3.13       1.40084
    1323           2.5       1.78377      0.916805
    1324           0.5       1.09656      0.730742
    1325           2.5       3.09582       1.24442
    1326           3.5       2.26822       1.10454
    1327           0.5      0.471504      0.430182
    1328           2.5       1.33009       0.77891
    1329             2       2.12017      0.897959
    1330             1       1.26607      0.756726
    1331           0.5      0.939215      0.695695
    1332             3         3.293       1.88074
    1333             3       3.32448       1.32717
    1334             1       1.67878      0.890242
    1335             0      0.441489      0.551637
    1336             2       1.44476      0.912337
    1337             3       1.50167      0.946909
    1338           2.5       2.04267       1.09986
    1339           0.5      0.593447      0.821616
    1340           0.5       0.51335      0.482976
    1341           1.5       1.13851      0.683637
    1342             0       1.37151      0.768762
    1343             2       1.44476      0.912337
    1344             0       1.44476      0.912337
    1345             0       1.44476      0.912337
    1346             2       2.12017      0.897959
    1347             3       2.12017      0.897959
    1348           0.5       1.13365      0.699705
    1349           3.5        3.2501        1.2834
    1350             1       1.24465      0.782376
    1351           1.5      0.978043      0.666353
    1352             2       3.30027       1.30253
    1353             3       2.12017      0.897959
    1354           2.5       3.13428       1.21887
    1355             1        1.4788      0.759156
    1356           1.5       1.88246       1.16723
    1357           1.5       2.12017      0.897959
    1358             2       2.12017      0.897959
    1359             0             0             0
    1360           1.5      0.994605      0.764837
    1361             2       1.68546       1.10928
    1362             1        1.4766      0.759569
    1363           0.5      0.322784      0.338238
    1364             1      0.944501      0.694347
    1365             1       1.18519       0.83836
    1366             3       2.12017      0.897959
    1367           1.5       2.12017      0.897959
    1368           2.5       2.12017      0.897959
    1369           3.5       3.06231       1.23374
    1370             0             0             0
    1371           0.5      0.818144      0.593516
    1372             1      0.994605      0.764837
    1373             1       1.00559      0.765545
    1374           1.5       2.12017      0.897959
    1375             2       1.44476      0.912337
    1376             2       1.27669      0.853117
    1377             1      0.994605      0.764837
    1378             3       2.96313       1.26281
    1379           3.5       2.12017      0.897959
    1380             0             0             0
    1381           3.5       2.12017      0.897959
    1382           1.5       2.12017      0.897959
    1383             3       2.12017      0.897959
    1384             1       1.44476      0.912337
    1385           1.5       1.47483      0.759905
    1386           1.5        1.6539      0.932125
    1387             1       1.47483      0.759905
    1388             2       2.12017      0.897959
    1389             2       2.12017      0.897959
    1390             1       2.12017      0.897959
    1391           2.5       3.26753       1.29169
    1392             0             0             0
    1393             1       1.44476      0.912337
    1394             1       2.12017      0.897959
    1395           1.5       1.82584      0.921813
    1396           3.5       2.12017      0.897959
    1397             2       2.12017      0.897959
    1398             3       2.12017      0.897959
    1399           3.5       3.11962       1.23212
    1400           2.5       2.12017      0.897959
    1401             2       1.44476      0.912337
    1402           2.5       3.21906       1.29733
    1403             2       1.44476      0.912337
    1404             1      0.668642      0.589457
    1405             1      0.552524      0.581661
    1406             2       2.90169       1.42088
    1407             0             0             0
    1408           1.5       1.68222      0.999623
    1409           1.5       1.25854      0.777449
    1410             3       2.12017      0.897959
    1411             1      0.672889      0.609023
    1412           0.5       1.15382      0.680103
    1413           1.5       1.47124      0.854422
    1414             3       2.12017      0.897959
    1415             2       2.12017      0.897959
    1416           3.5       3.13162       1.28936
    1417             0             0             0
    1418             1       1.24035      0.789691
    1419             1        1.4788      0.759156
    1420             1       1.40052      0.930493
    1421             2       1.00559      0.765545
    1422           1.5        1.4766      0.759569
    1423           2.5       1.25949      0.777265
    1424           1.5       2.82854       1.43823
    1425             3       2.12017      0.897959
    1426             1       1.44476      0.912337
    1427             1       1.73091       1.07086
    1428             1       1.46349      0.762323
    1429             3       1.44476      0.912337
    1430             0             0             0
    1431             0             0             0
    1432             1       1.92088       1.00253
    1433             1       1.44476      0.912337
    1434           5.5       2.99693       1.33055
    1435             2        1.4788      0.759156
    1436           2.5       2.12017      0.897959
    1437             1       1.44476      0.912337
    1438             2       1.22796      0.779304
    1439             2       1.01431      0.863109
    1440             0             0             0
    1441             3       1.44476      0.912337
    1442             0      0.441464       0.72418
    1443           0.5       0.99283      0.764698
    1444             3       2.12017      0.897959
    1445             1       1.31437      0.744394
    1446             3       1.79615      0.923492
    1447             2       2.12017      0.897959
    1448           2.5       2.12017      0.897959
    1449           1.5       0.92647      0.721239
    1450             3       3.38545       1.95913
    1451             0      0.782854      0.680099
    1452           2.5       3.07009       1.37322
    1453           1.5       1.72972      0.853629
    1454             1       1.44476      0.912337
    1455           2.5       2.12017      0.897959
    1456           0.5      0.876537      0.713124
    1457             3       3.17775       1.26687
    1458             2       1.44476      0.912337
    1459             0       1.44476      0.912337
    1460             3       1.44476      0.912337
    1461           2.5       2.12017      0.897959
    1462             2       1.00559      0.765545
    1463             1       1.44476      0.912337
    1464             1       1.00559      0.765545
    1465           3.5       3.11388       1.26754
    1466             0      0.283066      0.350447
    1467           1.5       1.00268      0.765319
    1468             2       1.44476      0.912337
    1469             3       2.12017      0.897959
    1470             2       2.12017      0.897959
    1471             1        1.4788      0.759156
    1472           1.5       2.12017      0.897959
    1473             0             0             0
    1474             3       1.44476      0.912337
    1475           0.5       0.61199      0.580914
    1476             0             0             0
    1477           0.5      0.645343      0.478409
    1478             3       2.17098       1.06713
    1479           4.5       2.90325       1.27671
    1480             0             0             0
    1481           0.5      0.336323      0.331808
    1482           1.5       1.00398       0.76542
    1483           1.5        1.2003      0.803478
    1484             1      0.819692      0.593141
    1485             1      0.409832      0.484243
    1486           1.5       1.57511       1.00699
    1487             1       1.46349      0.762323
    1488             0        0.3327      0.463844
    1489           2.5       2.12017      0.897959
    1490           3.5       2.12017      0.897959
    1491             0             0             0
    1492             2       2.12017      0.897959
    1493           3.5       1.79568      0.923432
    1494             1      0.765377      0.712777
    1495             2       2.12017      0.897959
    1496             1      0.892377      0.714339
    1497             1       1.15624      0.679594
    1498           0.5      0.413463      0.491612
    1499           1.5       2.12017      0.897959
    1500           0.5       1.00559      0.765545
    1501             0             0             0
    1502           1.5       1.81072      0.961403
    1503           1.5       2.12017      0.897959
    1504             2       2.11419       1.03819
    1505             2       1.00559      0.765545
    1506             0       1.00268      0.765319
    1507             0      0.819917      0.593086
    1508             1       1.44476      0.912337
    1509             2       2.98663       1.32828
    1510             1       2.12017      0.897959
    1511             3       2.12017      0.897959
    1512             3       2.12017      0.897959
    1513           1.5       1.43645      0.922225
    1514             0             0             0
    1515             1       1.44476      0.912337
    1516             2       2.12017      0.897959
    1517           2.5       2.12017      0.897959
    1518           1.5       1.95517       1.17457
    1519             1       2.12017      0.897959
    1520           0.5       1.00398       0.76542
    1521             0        0.3327      0.463844
    1522           0.5       1.00268      0.765319
    1523             1        0.3327      0.463844
    1524             2           1.1      0.784513
    1525             3       2.12017      0.897959
    1526             2       1.44476      0.912337
    1527             2       2.12017      0.897959
    1528             1        1.4766      0.759569
    1529           1.5      0.833456      0.589443
    1530           1.5       2.12017      0.897959
    1531             2       2.12017      0.897959
    1532             2       1.44476      0.912337
    1533           3.5       2.92142       1.28098
    1534           1.5       1.79897      0.923386
    1535             0             0             0
    1536             1       1.15624      0.679594
    1537           1.5       1.98063       1.05635
    1538           2.5        1.4766      0.759569
    1539             2       1.74937      0.927017
    1540           5.5       3.20437       1.31119
    1541             3       2.12017      0.897959
    1542             1       1.44723       1.04407
    1543             1       1.44476      0.912337
    1544             1       1.44476      0.912337
    1545             3       2.12017      0.897959
    1546           1.5       2.12017      0.897959
    1547           2.5        1.4788      0.759156
    1548             1       2.12017      0.897959
    1549           0.5       1.46349      0.762323
    1550             0             0             0
    1551             1      0.718092      0.600549
    1552             2       1.44476      0.912337
    1553           1.5       1.47483      0.759905
    1554             2       2.12017      0.897959
    1555             0       1.00398       0.76542
    1556             0       1.44476      0.912337
    1557           2.5       2.12017      0.897959
    1558           3.5       2.99766       1.19568
    1559             0             0             0
    1560             1       1.44476      0.912337
    1561           2.5       2.12017      0.897959
    1562             1       2.12017      0.897959
    1563           0.5       1.84375       1.05465
    1564             1       2.12017      0.897959
    1565           2.5       2.12017      0.897959
    1566             1       2.12017      0.897959
    1567           2.5       1.58748      0.922343
    1568             0             0             0
    1569             1       3.38545       1.95913
    1570             3       2.12017      0.897959
    1571             1       1.44476      0.912337
    1572             2       2.12017      0.897959
    1573           2.5       1.96628       1.02678
    1574             3       3.25744       1.28505
    1575           2.5       1.31437      0.744394
    1576             2       2.12017      0.897959
    1577             1      0.994605      0.764837
    1578             0             0             0
    1579           2.5       2.12017      0.897959
    1580             2       1.90116       1.42737
    1581             1       2.12017      0.897959
    1582             1       1.44476      0.912337
    1583             2       1.44476      0.912337
    1584             1       1.44476      0.912337
    1585           3.5       2.98498       1.27487
    1586           0.5      0.943653      0.742394
    1587             1      0.669023      0.570305
    1588             2       1.44476      0.912337
    1589           2.5       2.12017      0.897959
    1590           2.5       2.12017      0.897959
    1591             1       2.12017      0.897959
    1592             0             0             0
    1593           1.5       1.00268      0.765319
    1594           1.5      0.984521      0.776468
    1595             1       1.00559      0.765545
    1596           1.5      0.787768      0.674108
    1597             2       1.44476      0.912337
    1598             0             0             0
    1599             2       1.44476      0.912337
    1600           1.5       2.12017      0.897959
    1601             1      0.461262      0.451459
    1602             0       1.44476      0.912337
    1603             1       1.00559      0.765545
    1604             2       2.12017      0.897959
    1605             3       1.44476      0.912337
    1606             0             0             0
    1607             2       1.82631      0.921872
    1608           1.5        1.4766      0.759569
    1609             2       2.12017      0.897959
    1610           0.5      0.553823      0.581793
    1611           2.5       2.12017      0.897959
    1612             3       2.12017      0.897959
    1613             1       1.44476      0.912337
    1614             2      0.991583      0.663112
    1615             2        1.4788      0.759156
    1616           0.5        0.3327      0.463844
    1617             0       1.44476      0.912337
    1618           0.5       1.43688      0.765084
    1619             2       1.44476      0.912337
    1620           3.5       2.12017      0.897959
    1621             2       1.44476      0.912337
    1622             3       2.12017      0.897959
    1623           2.5       2.12017      0.897959
    1624             0      0.817495       0.59367
    1625             1       1.44476      0.912337
    1626           0.5       1.00268      0.765319
    1627           2.5       2.12017      0.897959
    1628             2       1.46107      0.762777
    1629             0      0.563507      0.582593
    1630             2       2.12017      0.897959
    1631             2      0.994605      0.764837
    1632             1        1.2716      0.776037
    1633             2       2.12017      0.897959
    1634           2.5       2.12017      0.897959
    1635             3       2.12017      0.897959
    1636           1.5       2.22623       1.47455
    1637           3.5       3.18355       1.25275
    1638             2       1.44476      0.912337
    1639             1       1.01717      0.766648
    1640           2.5       2.12017      0.897959
    1641           0.5      0.497133      0.487182
    1642             2       2.12017      0.897959
    1643             3       2.12017      0.897959
    1644             2        2.7654       1.43613
    1645             2       2.12017      0.897959
    1646           3.5       2.83683       1.41946
    1647           3.5       2.12017      0.897959
    1648             2       1.68657      0.913582
    1649           0.5      0.953116      0.652293
    1650             1       0.99283      0.764698
    1651             2       1.05097      0.901159
    1652             2       1.44476      0.912337
    1653             2       2.12017      0.897959
    1654           0.5       0.99283      0.764698
    1655             0       1.38384      0.773332
    1656           0.5        0.6963      0.598594
    1657           1.5       2.12017      0.897959
    1658             5        3.1853       1.28955
    1659             2       1.44476      0.912337
    1660             3       2.12017      0.897959
    1661             2       1.44476      0.912337
    1662             1       2.12017      0.897959
    1663           1.5       2.12017      0.897959
    1664             1      0.627221      0.580457
    1665             2       1.46722      0.843516
    1666             1       1.14248      0.682804
    1667           2.5       1.00268      0.765319
    1668           1.5       2.12017      0.897959
    1669           1.5        1.7519       1.07292
    1670             2       1.44476      0.912337
    1671           0.5       1.32448      0.742043
    1672             2       3.38545       1.95913
    1673             2       2.12017      0.897959
    1674           1.5       1.77093      0.909012
    1675             1       2.12017      0.897959
    1676             2       1.44476      0.912337
    1677             3       2.12017      0.897959
    1678           0.5      0.552523      0.581661
    1679             3       3.06953        1.3733
    1680             0             0             0
    1681             1       1.01717      0.766648
    1682             1       1.44476      0.912337
    1683             3       2.12017      0.897959
    1684             1      0.966354      0.586336
    1685           1.5       2.12017      0.897959
    1686           1.5       1.17002      0.779907
    1687             2        1.4788      0.759156
    1688             0       1.00559      0.765545
    1689           0.5      0.563507      0.582593
    1690           0.5      0.819917      0.593086
    1691           0.5        0.3327      0.463844
    1692             0             0             0
    1693             4        3.4516       1.35574
    1694           0.5       2.10854       1.16768
    1695             2       1.44476      0.912337
    1696             1       1.57399      0.968093
    1697             1       1.44476      0.912337
    1698           0.5      0.899405       0.64734
    1699             3       2.12017      0.897959
    1700             2       2.12017      0.897959
    1701             3       3.09491       1.22961
    1702             2       1.44476      0.912337
    1703           3.5       3.09641       1.24437
    1704             2       1.44476      0.912337
    1705           2.5       2.12017      0.897959
    1706             3       2.12017      0.897959
    1707           2.5       1.47483      0.759905
    1708             2       2.12017      0.897959
    1709             2       1.44476      0.912337
    1710             2       2.12017      0.897959
    1711             4       2.99641       1.32921
    1712             1       1.19261      0.861869
    1713             2       1.73539      0.925534
    1714           2.5       3.08713       1.24333
    1715             3       2.12017      0.897959
    1716             1       1.44476      0.912337
    1717             1        1.7965      0.923055
    1718             1       1.85318      0.919985
    1719             2       1.44476      0.912337
    1720           1.5       1.00559      0.765545
    1721             1       2.12017      0.897959
    1722             1       1.77093      0.909012
    1723           0.5      0.774782      0.679556
    1724           2.5        1.1162      0.828713
    1725           4.5       2.94572       1.31594
    1726           2.5       3.22217       1.26187
    1727           4.5        2.9128       1.28147
    1728           2.5       2.12017      0.897959
    1729             2       2.12017      0.897959
    1730           1.5       2.12017      0.897959
    1731             2        3.0361       1.16938
    1732           2.5       2.12017      0.897959
    1733           2.5       2.12017      0.897959
    1734           2.5       2.12017      0.897959
    1735             2        3.0009         1.328
    1736           1.5       2.12017      0.897959
    1737           2.5       2.12017      0.897959
    1738             2       2.12017      0.897959
    1739             1       2.12017      0.897959
    1740             1       1.44476      0.912337
    1741             0             0             0
    1742             1       1.49502      0.756464
    1743             2       1.44476      0.912337
    1744             2       2.12017      0.897959
    1745           2.5       3.33844       1.30388
    1746           0.5       1.14091      0.876519
    1747             2       2.12017      0.897959
    1748             4       3.15575       1.30069
    1749           2.5       2.12017      0.897959
    1750             2       1.40957      0.756944
    1751             2       2.90832       1.20691
    1752             1       1.44476      0.912337
    1753             1      0.917786      0.713542
    1754           2.5       2.12017      0.897959
    1755             1       0.93199      0.726864
    1756             2       2.12017      0.897959
    1757             2       2.12017      0.897959
    1758           0.5       0.45193       0.49759
    1759             0          3.13       1.40084
    1760             2       1.44476      0.912337
    1761             2       1.44476      0.912337
    1762             0      0.124938      0.306136
    1763           1.5       2.12017      0.897959
    1764             1       1.00398       0.76542
    1765             1       1.44476      0.912337
    1766             2       1.76634      0.924189
    1767             1       1.46349      0.762323
    1768             2       1.44476      0.912337
    1769           1.5       2.12017      0.897959
    1770             0             0             0
    1771             3       1.44476      0.912337
    1772             1       1.44476      0.912337
    1773             3       2.12017      0.897959
    1774           1.5       2.12017      0.897959
    1775             2       2.98329       1.19373
    1776             2       2.12017      0.897959
    1777             2       1.44476      0.912337
    1778             2       3.05052       1.35812
    1779             2       3.13472       1.21889
    1780             0             0             0
    1781           1.5       2.80685       1.44686
    1782           1.5       2.12017      0.897959
    1783           0.5        0.3327      0.463844
    1784             3        3.0522       1.35819
    1785             2        1.4766      0.759569
    1786             3       2.12017      0.897959
    1787             2       1.44476      0.912337
    1788             0       1.44476      0.912337
    1789             1       1.44476      0.912337
    1790             2       3.02849       1.16848
    1791             1       1.44476      0.912337
    1792           0.5       1.49502      0.756464
    1793             0             0             0
    1794             1       1.44476      0.912337
    1795             2       1.44476      0.912337
    1796             3       2.12017      0.897959
    1797             2       1.44476      0.912337
    1798             0       1.44476      0.912337
    1799           2.5       2.12017      0.897959
    1800             1       1.44476      0.912337
    1801             2       2.12017      0.897959
    1802             3       2.12017      0.897959
    1803             1       3.38545       1.95913
    1804             2       1.76634      0.924189
    1805             3       2.12017      0.897959
    1806           2.5       2.12017      0.897959
    1807             2       2.86433       1.25105
    1808             2       2.12017      0.897959
    1809             1       1.44476      0.912337
    1810             1       1.79242      0.922347
    1811           0.5      0.853716      0.613345
    1812             3       2.12017      0.897959
    1813             1      0.648068      0.606519
    1814             2       2.12017      0.897959
    1815             2       1.44476      0.912337
    1816             3        2.3673       1.12529
    1817           2.5       2.12017      0.897959
    1818             2       1.44476      0.912337
    1819           3.5       2.12017      0.897959
    1820           2.5       2.12017      0.897959
    1821           1.5       2.12017      0.897959
    1822           1.5       1.74077      0.910144
    1823             1       1.44476      0.912337
    1824             0             0             0
    1825             2       2.12017      0.897959
    1826             2       2.12017      0.897959
    1827             2       2.12017      0.897959
    1828             2       2.12017      0.897959
    1829           2.5       2.12017      0.897959
    1830             3       2.12017      0.897959
    1831             3       2.12017      0.897959
    1832           1.5       1.50407         1.041
    1833             2       1.44476      0.912337
    1834             3       2.12017      0.897959
    1835             3       1.44476      0.912337
    1836           1.5       2.12017      0.897959
    1837           0.5       1.00559      0.765545
    1838             1      0.946798      0.730388
    1839             1       1.44476      0.912337
    1840           0.5       1.12325      0.786419
    1841             1       2.12017      0.897959
    1842             1      0.739751      0.578163
    1843           0.5      0.816789      0.735912
    1844             1       1.44476      0.912337
    1845             0      0.288809       0.48279
    1846             1      0.773482      0.679443
    1847             1      0.497133      0.487182
    1848             2       1.44476      0.912337
    1849           0.5        0.6963      0.598594
    1850           2.5       2.12017      0.897959
    1851             2       1.44476      0.912337
    1852             3       3.10147       1.34862
    1853           2.5       2.12017      0.897959
    1854             0             0             0
    1855           0.5        2.0618         1.467
    1856           2.5       2.40882       1.59679
    1857             2       2.12017      0.897959
    1858             1      0.563507      0.582593
    1859             2       1.44476      0.912337
    1860             0             0             0
    1861           2.5       1.73539      0.925534
    1862             2       2.12017      0.897959
    1863           0.5       0.99283      0.764698
    1864             2       1.44476      0.912337
    1865             1      0.659107      0.473816
    1866           2.5       2.12017      0.897959
    1867             1       1.44476      0.912337
    1868           2.5       2.12017      0.897959
    1869           2.5       2.12017      0.897959
    1870             0             0             0
    1871             2       1.44476      0.912337
    1872           2.5       2.12017      0.897959
    1873             2        1.4788      0.759156
    1874             1       3.38545       1.95913
    1875             2       2.12017      0.897959
    1876             1       1.44476      0.912337
    1877             0             0             0
    1878           1.5       1.46107      0.762777
    1879             0       1.44476      0.912337
    1880             0       1.44476      0.912337
    1881             2       1.81348      0.915432
    1882           1.5       2.12017      0.897959
    1883           1.5      0.906323      0.742341
    1884             2       1.44476      0.912337
    1885           3.5       3.25798       1.28499
    1886             2       1.44476      0.912337
    1887           3.5       2.87861        1.2383
    1888             2       2.12017      0.897959
    1889             3       2.12017      0.897959
    1890             2       1.44476      0.912337
    1891           1.5        1.2599      0.838641
    1892           2.5       2.12017      0.897959
    1893             0       1.42528      0.782547
    1894             2       1.44476      0.912337
    1895           3.5       3.19534       1.27655
    1896             0       1.44476      0.912337
    1897           2.5       3.00961       1.34376
    1898             0      0.994605      0.764837
    1899             2       2.84092       1.42389
    1900             1       1.44476      0.912337
    1901             1       1.00559      0.765545
    1902             3       2.12017      0.897959
    1903             1       1.44476      0.912337
    1904             1       1.44476      0.912337
    1905           2.5       2.12017      0.897959
    1906             1       1.44476      0.912337
    1907             2       1.44476      0.912337
    1908             1       1.44476      0.912337
    1909           0.5      0.994605      0.764837
    1910             1       1.31437      0.744394
    1911             1      0.994605      0.764837
    1912             0             0             0
    1913             2       1.44476      0.912337
    1914             0       1.44476      0.912337
    1915             3       2.12017      0.897959
    1916             1       0.80247      0.610866
    1917             2       2.12017      0.897959
    1918           1.5       2.12017      0.897959
    1919             1       1.44476      0.912337
    1920             1       1.71017      0.910685
    1921             3       2.82618       1.43404
    1922             1       1.44476      0.912337
    1923             0             0             0
    1924           2.5       2.12017      0.897959
    1925           3.5       2.12017      0.897959
    1926             1       1.44476      0.912337
    1927             2       1.44476      0.912337
    1928           1.5       1.31437      0.744394
    1929             3       2.12017      0.897959
    1930             0       3.38545       1.95913
    1931             3          3.13       1.40084
    1932             1       2.12017      0.897959
    1933             2       1.85318      0.919985
    1934             1       1.44476      0.912337
    1935           0.5       1.26634       1.02272
    1936           4.5       2.91477       1.24209
    1937             2       1.44476      0.912337
    1938             2       3.38545       1.95913
    1939             1       2.12017      0.897959
    1940             1       1.44476      0.912337
    1941             3       2.12017      0.897959
    1942           1.5       1.46349      0.762323
    1943             1       1.85318      0.919985
    1944             3       2.02338       1.03201
    1945           1.5      0.632646      0.603974
    1946             1       1.44476      0.912337
    1947             2       2.12017      0.897959
    1948             2       1.01765      0.766685
    1949           3.5       2.12017      0.897959
    1950             1          3.13       1.40084
    1951             1       2.12017      0.897959
    1952           0.5       1.27582      0.776271
    1953           2.5       3.22651        1.2976
    1954           1.5      0.817495       0.59367
    1955           0.5      0.889982      0.669747
    1956           2.5       2.12017      0.897959
    1957           2.5       2.80448       1.44246
    1958           2.5       1.47638      0.759612
    1959             1       1.30624      0.781531
    1960             3       2.12017      0.897959
    1961             1       2.22623       1.47455
    1962           3.5       2.12017      0.897959
    1963             2       3.38545       1.95913
    1964           3.5       2.12017      0.897959
    1965           2.5       2.12017      0.897959
    1966             1       1.44476      0.912337
    1967             3       2.86143       1.23397
    1968             3        3.0871       1.35434
    1969             2       2.12017      0.897959
    1970             3        3.0239       1.33132
    1971             2        1.3915      0.757273
    1972           1.5       2.12017      0.897959
    1973             2          3.13       1.40084
    1974             2       1.44476      0.912337
    1975           2.5       2.12017      0.897959
    1976           2.5       1.04669      0.932428
    1977             2       1.44476      0.912337
    1978           0.5      0.781575      0.599978
    1979           2.5       2.12017      0.897959
    1980             0       1.44476      0.912337
    1981             1       1.44476      0.912337
    1982             2       1.44476      0.912337
    1983             1       1.00559      0.765545
    1984             0       1.44476      0.912337
    1985             2       2.12017      0.897959
    1986           2.5       2.12017      0.897959
    1987             0      0.669023      0.570305
    1988           2.5       2.12017      0.897959
    1989             1        2.0618         1.467
    1990             3       1.44476      0.912337
    1991             1       1.44476      0.912337
    1992             1       1.44476      0.912337
    1993           0.5       1.02939      0.843058
    1994             0        0.3327      0.463844
    1995           1.5       1.15139      0.725734
    1996             3       2.12017      0.897959
    1997             2       1.44476      0.912337
    1998             0             0             0
    1999             2       2.12017      0.897959
    2000             2       1.44476      0.912337
    2001             1       2.12017      0.897959
    2002           1.5       1.30387      0.845376
    2003             1       1.85318      0.919985
    2004             1      0.544176      0.523899
    2005             4       3.32256       1.31674
    2006             1       1.44476      0.912337
    2007             1       1.44476      0.912337
    2008             2       1.79603      0.923475
    2009           0.5       1.00559      0.765545
    2010           0.5      0.487385      0.466004
    2011             2       2.12017      0.897959
    2012             1       1.44476      0.912337
    2013             3       2.12017      0.897959
    2014             4        3.1838       1.25358
    2015             2         1.464      0.750713
    2016           2.5       2.12017      0.897959
    2017             1       1.44476      0.912337
    2018             1       1.51529       0.82806
    2019             2       1.44476      0.912337
    2020           1.5      0.978043      0.666353
    2021           1.5       2.12017      0.897959
    2022             2       1.44476      0.912337
    2023           4.5       2.96001       1.30189
    2024           0.5      0.563507      0.582593
    2025             2       1.44476      0.912337
    2026           1.5       1.15602      0.679642
    2027           1.5      0.553659      0.581777
    2028             1       2.12017      0.897959
    2029             0             0             0
    2030             2       1.44476      0.912337
    2031           1.5       2.12017      0.897959
    2032             2       1.44476      0.912337
    2033             0      0.994605      0.764837
    2034             3       2.81577       1.16967
    2035           3.5       3.13162       1.28936
    2036             1        3.0522       1.35819
    2037           2.5       2.12017      0.897959
    2038             1       1.44476      0.912337
    2039             2       1.44476      0.912337
    2040           3.5       2.05979       1.10241
    2041             2       1.44476      0.912337
    2042           0.5      0.669023      0.570305
    2043             1       1.44476      0.912337
    2044             4       3.24941       1.28715
    2045             1       1.44476      0.912337
    2046             2       2.29631       1.08864
    2047             2       2.19311       1.07949
    2048             2       2.07555       1.14223
    2049           2.5       2.12017      0.897959
    2050             2       2.12017      0.897959
    2051             2       1.44476      0.912337
    2052           5.5       3.29853       1.32094
    2053             1       2.12017      0.897959
    2054           2.5       2.12017      0.897959
    2055             0             0             0
    2056             3       3.08713       1.24333
    2057             1       1.46349      0.762323
    2058             2       1.44476      0.912337
    2059             2       1.44476      0.912337
    2060             2       2.12017      0.897959
    2061             2       2.12017      0.897959
    2062             2       1.85441       1.12583
    2063             1       1.25958      0.774009
    2064             2       2.12017      0.897959
    2065             1       0.74376      0.604547
    2066           0.5       1.24271      0.875625
    2067             1       1.44476      0.912337
    2068             1      0.886066      0.673709
    2069             1       1.44476      0.912337
    2070             3       3.04545       1.30449
    2071             0      0.660837      0.653777
    2072             0             0             0
    2073             1       1.44476      0.912337
    2074             0       1.44476      0.912337
    2075             1       1.44476      0.912337
    2076           2.5       2.12017      0.897959
    2077             2       2.12017      0.897959
    2078           3.5       2.93403       1.28411
    2079             1      0.993518      0.764907
    2080             2       1.44476      0.912337
    2081           0.5      0.793558       0.59836
    2082           2.5       1.82337       0.92165
    2083           3.5       3.09676       1.26678
    2084             2       1.44476      0.912337
    2085             0       1.44476      0.912337
    2086             0       1.44476      0.912337
    2087           1.5       1.00268      0.765319
    2088             2       1.44476      0.912337
    2089           2.5       2.12017      0.897959
    2090             2       1.44476      0.912337
    2091             1       1.35403      0.775312
    2092           0.5       1.31584      0.770828
    2093           2.5       2.12017      0.897959
    2094           1.5       1.74436      0.975659
    2095             1      0.714526      0.675393
    2096             1       2.12017      0.897959
    2097             2       1.44476      0.912337
    2098             4       3.07009       1.37322
    2099             1       1.44476      0.912337
    2100           0.5      0.427901      0.483727
    2101           3.5        3.1595       1.24199
    2102           0.5       1.57596       1.00704
    2103           2.5       2.12017      0.897959
    2104           3.5        2.9386       1.28627
    2105             0             0             0
    2106           2.5       1.77632      0.977476
    2107             0       1.44476      0.912337
    2108             3       2.12017      0.897959
    2109             3       2.98755       1.32847
    2110           1.5       2.12017      0.897959
    2111             1       1.44476      0.912337
    2112           1.5       1.79013       1.10288
    2113             2       1.44476      0.912337
    2114             2       1.44476      0.912337
    2115             2       1.44476      0.912337
    2116             1      0.993518      0.764907
    2117           3.5       3.25798       1.28499
    2118             2       1.44476      0.912337
    2119             0             0             0
    2120             1       1.44476      0.912337
    2121             2       1.44476      0.912337
    2122             1       1.44476      0.912337
    2123             2       1.44476      0.912337
    2124           2.5       2.12017      0.897959
    2125             2       1.55148      0.857194
    2126             3       2.12017      0.897959
    2127             1       1.44476      0.912337
    2128           3.5       2.79675       1.16857
    2129             2       2.77869       1.44636
    2130           2.5       1.31437      0.744394
    2131             1      0.644169      0.579006
    2132           1.5       1.47483      0.759905
    2133             1       1.33027       0.86006
    2134             1      0.482329      0.473918
    2135             2       1.44476      0.912337
    2136           2.5       2.12017      0.897959
    2137             3       3.02367       1.20692
    2138             3       2.12017      0.897959
    2139           2.5       1.97923       1.04398
    2140             0             0             0
    2141             1       2.12017      0.897959
    2142             2       1.44476      0.912337
    2143             2       1.44476      0.912337
    2144             1       1.44476      0.912337
    2145           0.5      0.336323      0.331808
    2146           1.5       1.49502      0.756464
    2147             2       1.44476      0.912337
    2148           2.5       2.12017      0.897959
    2149           2.5       1.37721      0.837402
    2150           1.5      0.994605      0.764837
    2151           1.5       2.12017      0.897959
    2152             4       2.19329       1.06603
    2153             1       1.44476      0.912337
    2154           0.5       1.46349      0.762323
    2155             0             0             0
    2156             2       1.44476      0.912337
    2157             2       1.97962      0.957845
    2158             3       2.12017      0.897959
    2159           1.5       1.46349      0.762323
    2160             3       2.12017      0.897959
    2161             1       1.62038      0.925095
    2162             2       1.44476      0.912337
    2163             1      0.994605      0.764837
    2164             1       2.12017      0.897959
    2165           2.5       2.12017      0.897959
    2166           0.5       1.30053      0.885839
    2167           2.5       2.12017      0.897959
    2168             1       1.44476      0.912337
    2169           2.5       1.98647       1.07959
    2170             0             0             0
    2171             3       2.12017      0.897959
    2172             5       3.23675       1.32133
    2173             1       1.44476      0.912337
    2174             2       1.44476      0.912337
    2175             5       3.21382       1.24248
    2176           2.5       2.12017      0.897959
    2177             2       1.44476      0.912337
    2178             3       2.12017      0.897959
    2179             3       3.10573       1.26629
    2180             1       1.00559      0.765545
    2181           1.5       2.12017      0.897959
    2182             2         1.173      0.773523
    2183           0.5      0.837683      0.589259
    2184             3       3.30786       1.33787
    2185             1       1.85318      0.919985
    2186           1.5       1.47638      0.759612
    2187             3       1.74372      0.889569
    2188             2       2.40943       1.17442
    2189             0       0.92977      0.886087
    2190             1       2.12017      0.897959
    2191             0             0             0
    2192           1.5       1.49502      0.756464
    2193             0      0.336323      0.331808
    2194             2       2.12017      0.897959
    2195             2       1.27007      0.774504
    2196             3       1.44476      0.912337
    2197           3.5       1.84762      0.977513
    2198           2.5       2.07545       1.04128
    2199             0       1.14644      0.821574
    2200             0             0             0
    2201             2       1.44476      0.912337
    2202             3       3.05175       1.33204
    2203             1       1.00398       0.76542
    2204           1.5       2.12017      0.897959
    2205           2.5       1.76587      0.924609
    2206             3       2.12017      0.897959
    2207             1       1.44476      0.912337
    2208             1       0.84827      0.655457
    2209             3       2.12017      0.897959
    2210           2.5       3.30786       1.33787
    2211             1       2.12017      0.897959
    2212           1.5       1.14093      0.683129
    2213             1      0.952826      0.659948
    2214           1.5       1.49502      0.756464
    2215           3.5       3.37154        1.3331
    2216           0.5      0.818144      0.593516
    2217             0      0.455983      0.433751
    2218           3.5       2.12017      0.897959
    2219             3       2.12017      0.897959
    2220             2       1.44476      0.912337
    2221             1       1.44476      0.912337
    2222             2       1.79083      0.947746
    2223             0             0             0
    2224             0             0             0
    2225             1       1.46107      0.762777
    2226           0.5      0.563507      0.582593
    2227             3       2.12017      0.897959
    2228           0.5      0.985165      0.778389
    2229           1.5       1.46349      0.762323
    2230             2       2.12017      0.897959
    2231             2       1.44476      0.912337
    2232             3       1.76307      0.924098
    2233             2       2.12017      0.897959
    2234           2.5       2.12017      0.897959
    2235             0      0.322559      0.338335
    2236           5.5       3.26701       1.29874
    2237             2       3.13282        1.2189
    2238           3.5       2.19191       1.09351
    2239           1.5       1.68723       0.98263
    2240           1.5       2.97369       1.16945
    2241             3       3.01624       1.22064
    2242           1.5      0.763562      0.692524
    2243             0             0             0
    2244           1.5       1.35334      0.763518
    2245             1       2.12017      0.897959
    2246             6       3.39636       1.36099
    2247           1.5       1.82584      0.921813
    2248             2       2.12017      0.897959
    2249             1       1.44476      0.912337
    2250           2.5       2.12017      0.897959
    2251             2       1.44476      0.912337
    2252             1       1.44476      0.912337
    2253             1       1.44476      0.912337
    2254           4.5        2.8135       1.20381
    2255             3       2.78698       1.42749
    2256             0       1.44476      0.912337
    2257             3       2.12017      0.897959
    2258             2       1.44476      0.912337
    2259             0       1.44476      0.912337
    2260             1       1.44476      0.912337
    2261           1.5       3.02062       1.16725
    2262           2.5       2.12017      0.897959
    2263           1.5       2.12017      0.897959
    2264             2       1.44476      0.912337
    2265             4       3.22423       1.26504
    2266           1.5       1.26093      0.777262
    2267             3       1.44476      0.912337
    2268             2       2.12017      0.897959
    2269           0.5       1.61149      0.917702
    2270           0.5      0.497133      0.487182
    2271             1       1.65567      0.859253
    2272           1.5       2.12017      0.897959
    2273             2       1.62304      0.754311
    2274             1      0.819692      0.593141
    2275             0       2.12017      0.897959
    2276             3       2.12017      0.897959
    2277             1       2.12017      0.897959
    2278             2       1.44476      0.912337
    2279             3       1.44476      0.912337
    2280           0.5      0.442082      0.496634
    2281             2       2.12017      0.897959
    2282             0             0             0
    2283             4       3.32005       1.28499
    2284             2       1.00559      0.765545
    2285           0.5      0.552047      0.581611
    2286             2       2.12017      0.897959
    2287             1       1.44476      0.912337
    2288             0      0.685479      0.874919
    2289             1       1.44476      0.912337
    2290             1      0.835052       0.67879
    2291             0      0.683208      0.671688
    2292             0             0             0
    2293           0.5      0.487385      0.466004
    2294             1       1.11435      0.946227
    2295             1      0.762053      0.672578
    2296             0      0.124938      0.306136
    2297           0.5      0.985165      0.778389
    2298             0      0.124938      0.306136
    2299             1      0.871634      0.770242
    2300             0      0.161966      0.330908
    2301             1        0.3327      0.463844
    2302           0.5      0.230807       0.35251
    2303           0.5      0.355745      0.466886
    2304             0        0.3327      0.463844
    2305             0      0.124938      0.306136
    2306           1.5      0.630238      0.584174
    2307             1      0.797326      0.616028
    2308             0             0             0
    2309             0             0             0
    2310           0.5       0.19234      0.344021
    2311             0      0.124938      0.306136
    2312             1      0.782854      0.680099
    2313             1       1.37341      0.825059
    2314             2       3.16878       1.24875
    2315             3       1.44476      0.912337
    2316             4       3.28138       1.29923
    2317             2       1.92138        1.0125
    2318             2       2.12017      0.897959
    2319             2       2.12017      0.897959
    2320             3       2.12017      0.897959
    2321           3.5       2.12017      0.897959
    2322             0             0             0
    2323           1.5       1.55148      0.857194
    2324           4.5       3.24864       1.28825
    2325             3       1.44476      0.912337
    2326           1.5        1.4788      0.759156
    2327           1.5        1.4788      0.759156
    2328             1       2.22623       1.47455
    2329             1       2.12017      0.897959
    2330             2        1.4788      0.759156
    2331             2       2.12017      0.897959
    2332           1.5        2.1172       1.06812
    2333           2.5       2.12017      0.897959
    2334           2.5       2.12017      0.897959
    2335           2.5       2.29308       1.11542
    2336             1       1.00416      0.699612
    2337             1       1.44476      0.912337
    2338             3       1.44476      0.912337
    2339           2.5       2.19625       1.07858
    2340           0.5      0.764225      0.586591
    2341             2       2.12017      0.897959
    2342             2       2.76132       1.43162
    2343             1      0.784466      0.680241
    2344             1       1.44476      0.912337
    2345             1       1.36858      0.762562
    2346             1       1.31437      0.744394
    2347             2       2.12017      0.897959
    2348           2.5       2.76576       1.43666
    2349             3       3.29861       1.30701
    2350           1.5        1.4788      0.759156
    2351             0       2.73962       1.44005
    2352             2       1.68048      0.912393
    2353             1      0.553823      0.581793
    2354             1      0.833456      0.589443
    2355             2       1.44476      0.912337
    2356             2       2.12017      0.897959
    2357           1.5       1.57511       1.00699
    2358             3       1.42115       1.01984
    2359             3        3.5075       1.36288
    2360             1       1.44476      0.912337
    2361             2       1.15382      0.680103
    2362           2.5       3.37234       1.34567
    2363             2        1.4788      0.759156
    2364             2       1.73318      0.950206
    2365             2       2.12017      0.897959
    2366           0.5      0.617142      0.581187
    2367             3       2.12017      0.897959
    2368             3       1.44476      0.912337
    2369           1.5       1.14248      0.682804
    2370             1      0.553823      0.581793
    2371           0.5      0.953116      0.652293
    2372           0.5       1.17002      0.779907
    2373           0.5       1.05225       0.73111
    2374             1      0.892377      0.714339
    2375             1        1.4788      0.759156
    2376           0.5       1.01184      0.732737
    2377             4       3.32081       1.30744
    2378             1       1.70139       0.84012
    2379           1.5       1.17002      0.779907
    2380           1.5       1.66875      0.927257
    2381             2       2.12017      0.897959
    2382             2       1.44476      0.912337
    2383             0             0             0
    2384             3       2.12017      0.897959
    2385             1       1.44476      0.912337
    2386             1      0.818144      0.593516
    2387           2.5        1.4766      0.759569
    2388           3.5       3.11488       1.26703
    2389           2.5       2.12017      0.897959
    2390           2.5        1.4788      0.759156
    2391             1       1.02543      0.695212
    2392             1      0.497133      0.487182
    2393             2       1.46107      0.762777
    2394           2.5       1.60682      0.757011
    2395           0.5      0.818144      0.593516
    2396             0       0.19234      0.344021
    2397           2.5       3.07866        1.2197
    2398           1.5       1.02169       0.73476
    2399           1.5      0.978043      0.666353
    2400             1        1.2815      0.843653
    2401             3       1.44476      0.912337
    2402             1       1.44476      0.912337
    2403             2        1.4788      0.759156
    2404             1       1.44476      0.912337
    2405           0.5      0.503265      0.498251
    2406             3       2.00538      0.988778
    2407           1.5       2.12017      0.897959
    2408             2       2.12017      0.897959
    2409             0             0             0
    2410             2       1.44476      0.912337
    2411           1.5       2.12017      0.897959
    2412             2       1.44476      0.912337
    2413           2.5       2.12017      0.897959
    2414             2       1.61435       0.91976
    2415           2.5       2.94419       1.27015
    2416           1.5       1.56629      0.860694
    2417             2       2.12017      0.897959
    2418             1       1.44476      0.912337
    2419             2       1.73663      0.930618
    2420             4        2.9808       1.27593
    2421             0       2.12017      0.897959
    2422             3       2.12017      0.897959
    2423             3       2.12017      0.897959
    2424             2       2.12017      0.897959
    2425             2       1.79603      0.923475
    2426             0             0             0
    2427             2       1.44476      0.912337
    2428             2       1.44476      0.912337
    2429           1.5       1.49502      0.756464
    2430             2       2.12017      0.897959
    2431           1.5       2.12017      0.897959
    2432             3       1.44476      0.912337
    2433           2.5       2.12017      0.897959
    2434           0.5      0.965943      0.694621
    2435           1.5       2.12017      0.897959
    2436           2.5       2.12017      0.897959
    2437           2.5       2.12017      0.897959
    2438             1       1.44476      0.912337
    2439             3       2.12017      0.897959
    2440             2       2.12017      0.897959
    2441             2       1.44476      0.912337
    2442           2.5       3.06295       1.20323
    2443             1       1.44476      0.912337
    2444           4.5       2.94419       1.27015
    2445             2       2.12017      0.897959
    2446           1.5       2.12017      0.897959
    2447           2.5       2.12017      0.897959
    2448           0.5      0.627041      0.572609
    2449             0             0             0
    2450             1       1.44476      0.912337
    2451             2       1.44476      0.912337
    2452             2       1.27033      0.852451
    2453             2         1.669      0.844219
    2454           2.5       2.12017      0.897959
    2455             1       1.44476      0.912337
    2456           0.5        0.8433       0.60685
    2457           1.5       1.45134      0.824267
    2458             2       3.24806       1.28491
    2459           1.5       1.24319      0.778367
    2460           0.5       1.12695      0.803606
    2461             2       1.46107      0.762777
    2462             4       3.28859       1.81437
    2463           1.5      0.920676      0.635836
    2464             2       1.46349      0.762323
    2465           2.5       2.12017      0.897959
    2466           0.5      0.855989       0.64532
    2467             2       1.01152      0.716473
    2468           2.5       2.12017      0.897959
    2469             1       1.44476      0.912337
    2470             2       2.12017      0.897959
    2471           1.5       1.09251      0.826598
    2472             1       1.46107      0.762777
    2473           1.5        1.1066      0.657792
    2474           1.5       2.12017      0.897959
    2475             2       1.46107      0.762777
    2476             4       2.96887       1.27387
    2477             1       1.44476      0.912337
    2478           1.5       2.12017      0.897959
    2479           2.5       2.12017      0.897959
    2480           0.5      0.709468      0.597494
    2481           4.5       3.21862        1.2998
    2482           1.5      0.659109      0.598523
    2483             1      0.819917      0.593086
    2484             3       2.12017      0.897959
    2485             2       2.12017      0.897959
    2486             1      0.497133      0.487182
    2487             2       1.92423      0.959789
    2488             3       2.12017      0.897959
    2489             4       3.19488       1.29023
    2490             0             0             0
    2491             0       1.00559      0.765545
    2492             2       1.44476      0.912337
    2493           0.5        1.1407      0.683177
    2494           1.5       2.12017      0.897959
    2495           1.5       2.30854       1.61249
    2496           1.5       1.57733      0.870176
    2497             2       1.46107      0.762777
    2498             0             0             0
    2499             1       1.44476      0.912337
    2500           0.5       1.88855       1.11102
    2501           1.5       2.12017      0.897959
    2502           2.5       2.12017      0.897959
    2503             3       2.12017      0.897959
    2504           2.5       1.38509      0.750432
    2505           1.5       2.12017      0.897959
    2506           3.5       3.12402       1.28983
    2507             2       1.44476      0.912337
    2508             1       1.44476      0.912337
    2509           0.5       1.40957      0.756944
    2510             0             0             0
    2511             3       2.76434       1.17153
    2512           3.5       2.12017      0.897959
    2513             1       1.68282       1.24543
    2514             0             0             0
    2515           2.5       2.29145       1.14068
    2516             2       1.55148      0.857194
    2517           0.5       1.31437      0.744394
    2518           1.5       1.05937      0.729982
    2519           2.5       2.85877       1.43911
    2520           2.5       1.71391      0.912052
    2521             1       1.17401      0.676256
    2522             0             0             0
    2523             1       2.12017      0.897959
    2524           1.5       3.05062       1.26819
    2525             2       1.32244      0.788772
    2526             2       1.44476      0.912337
    2527             2       1.44476      0.912337
    2528           1.5      0.981667      0.582213
    2529           1.5       1.00381      0.765407
    2530             2       1.44476      0.912337
    2531           1.5       2.12017      0.897959
    2532             1      0.497133      0.487182
    2533           1.5      0.952035      0.720115
    2534             2       1.44476      0.912337
    2535             4       2.98425        1.3141
    2536           1.5       2.12017      0.897959
    2537           1.5       1.47695      0.913196
    2538           1.5       1.47638      0.759612
    2539             1       1.31437      0.744394
    2540             2       2.12017      0.897959
    2541             3        2.9461       1.28485
    2542           2.5       2.12017      0.897959
    2543           3.5       3.12876       1.24124
    2544             3       2.12017      0.897959
    2545             1       1.44476      0.912337
    2546           0.5       1.17002      0.779907
    2547             0             0             0
    2548             2       1.44476      0.912337
    2549           1.5      0.994605      0.764837
    2550           1.5       1.57596       1.00704
    2551             2       3.00725       1.21933
    2552             1       1.44476      0.912337
    2553           0.5      0.447722      0.456206
    2554             0             0             0
    2555             1       1.04054      0.927657
    2556           1.5       1.00268      0.765319
    2557             2       1.44476      0.912337
    2558           1.5       1.00398       0.76542
    2559             2       1.44476      0.912337
    2560             1      0.756723      0.605467
    2561             1      0.871634      0.770242
    2562             1       1.44476      0.912337
    2563             5       2.85153       1.21908
    2564             1       1.00268      0.765319
    2565             2       1.44476      0.912337
    2566             1       2.12017      0.897959
    2567             1       1.82337       0.92165
    2568             0      0.321011      0.338991
    2569             1       1.44476      0.912337
    2570             3       2.12017      0.897959
    2571             2       1.44476      0.912337
    2572             3       2.89548       1.25301
    2573             2        1.6772      0.970381
    2574             1       1.03927      0.689633
    2575           2.5       2.12017      0.897959
    2576             2       1.74876      0.986269
    2577           0.5      0.822938      0.716573
    2578             2       2.12017      0.897959
    2579             1          3.13       1.40084
    2580           2.5       1.04429      0.783517
    2581             1      0.553823      0.581793
    2582           1.5      0.961479      0.586677
    2583             2       1.44476      0.912337
    2584             0             0             0
    2585             1       1.46129      0.762735
    2586             0       2.12017      0.897959
    2587           2.5       2.12017      0.897959
    2588             3       1.44476      0.912337
    2589             1       2.12017      0.897959
    2590           2.5       2.12017      0.897959
    2591             3       2.82653       1.43433
    2592             2       2.84752       1.21519
    2593             2       2.12017      0.897959
    2594           2.5       1.59225      0.884714
    2595             2       2.12017      0.897959
    2596             1       1.44476      0.912337
    2597             4       3.24806       1.28491
    2598             4       2.93571       1.28413
    2599             0             0             0
    2600           3.5       2.30499       1.09248
    2601             3       2.12017      0.897959
    2602             2       1.44476      0.912337
    2603           3.5        2.0336       1.06754
    2604             1      0.626081      0.656311
    2605             1       1.44476      0.912337
    2606           0.5       1.79043      0.950686
    2607           0.5        0.3327      0.463844
    2608           2.5       2.12017      0.897959
    2609           1.5       1.33915      0.775733
    2610             2       2.12017      0.897959
    2611           1.5      0.994605      0.764837
    2612             2       2.12017      0.897959
    2613           1.5      0.818652      0.578528
    2614             1       1.44476      0.912337
    2615             2       2.98329       1.19373
    2616           2.5       2.12017      0.897959
    2617             0       1.44476      0.912337
    2618           2.5       2.12017      0.897959
    2619             2       3.00158       1.32814
    2620             2       2.12017      0.897959
    2621             2       2.12017      0.897959
    2622             0             0             0
    2623             4       1.92194       1.36861
    2624             2       1.44476      0.912337
    2625             2       1.44476      0.912337
    2626             0      0.981667      0.582213
    2627           2.5       2.12017      0.897959
    2628           1.5       2.12017      0.897959
    2629             1      0.797775      0.658432
    2630             1       1.44476      0.912337
    2631           1.5       1.10089      0.841834
    2632           1.5       2.12017      0.897959
    2633             1       1.44476      0.912337
    2634             0       1.44476      0.912337
    2635             1       2.12017      0.897959
    2636             1       2.17243       1.15732
    2637             2       2.12017      0.897959
    2638             1       1.44476      0.912337
    2639             1       2.12017      0.897959
    2640             1       1.44476      0.912337
    2641           2.5       2.12017      0.897959
    2642           2.5       2.12017      0.897959
    2643             1      0.818144      0.593516
    2644             2       2.12017      0.897959
    2645             1       1.44476      0.912337
    2646             1       1.44476      0.912337
    2647             1       1.44476      0.912337
    2648             2       2.12017      0.897959
    2649           0.5        0.3327      0.463844
    2650             3       3.15301        1.2426
    2651             0      0.497133      0.487182
    2652             2       1.44476      0.912337
    2653             1       3.38545       1.95913
    2654             1       1.44476      0.912337
    2655           2.5       2.12017      0.897959
    2656             0             0             0
    2657             2       1.44476      0.912337
    2658           1.5         1.443       0.83637
    2659             2       2.12017      0.897959
    2660           0.5      0.818144      0.593516
    2661             0             0             0
    2662             1       1.44476      0.912337
    2663             2       3.38545       1.95913
    2664             2       2.12017      0.897959
    2665             2       2.12017      0.897959
    2666             2       1.44476      0.912337
    2667             2       2.12017      0.897959
    2668           1.5       1.00398       0.76542
    2669             1       1.44476      0.912337
    2670           1.5       1.54297       0.97741
    2671             3       2.12017      0.897959
    2672             2       2.82606       1.43361
    2673             3       1.44476      0.912337
    2674           0.5      0.447498      0.456278
    2675             1       2.05985       1.46355
    2676             0       1.44476      0.912337
    2677             3       2.12017      0.897959
    2678             3       3.04021       1.24539
    2679             2       1.88626       1.00725
    2680             0       1.44476      0.912337
    2681             1       1.44476      0.912337
    2682             2       1.76916      0.924566
    2683             2       2.12017      0.897959
    2684             2       1.44476      0.912337
    2685             3       2.80448       1.44246
    2686           1.5        1.8938       1.16017
    2687           1.5       1.75748       1.06717
    2688             1       3.38545       1.95913
    2689             1       1.47483      0.759905
    2690             2       1.44476      0.912337
    2691             2       1.46107      0.762777
    2692             1       1.44476      0.912337
    2693             1       1.44476      0.912337
    2694           0.5      0.994129      0.764799
    2695             5       2.87602       1.26725
    2696             3       2.12017      0.897959
    2697             2       1.85378      0.884206
    2698           5.5       2.90741        1.2411
    2699           0.5      0.793559       0.59836
    2700             4       3.17775       1.26687
    2701             2       1.44476      0.912337
    2702             0             0             0
    2703           2.5       1.47483      0.759905
    2704             2       1.80468       1.17158
    2705             2       1.44476      0.912337
    2706             0             0             0
    2707           4.5       3.27277       1.29933
    2708           0.5      0.973518      0.951047
    2709             3       2.96764       1.27393
    2710           2.5       2.12017      0.897959
    2711           2.5       2.12017      0.897959
    2712             0      0.489583      0.546128
    2713             1       1.44476      0.912337
    2714             2       1.44476      0.912337
    2715             1       1.44476      0.912337
    2716             1       1.27937      0.783186
    2717             2       1.44476      0.912337
    2718           1.5       1.46107      0.762777
    2719             3       3.15473       1.27872
    2720             1       1.44476      0.912337
    2721           2.5       2.12017      0.897959
    2722             0       1.44476      0.912337
    2723             0             0             0
    2724           1.5       2.12017      0.897959
    2725             1       1.00398       0.76542
    2726           2.5       2.12017      0.897959
    2727             1       1.20665      0.761946
    2728             2       1.44476      0.912337
    2729           0.5       1.00398       0.76542
    2730             0             0             0
    2731             2       1.44476      0.912337
    2732             0      0.607738      0.539093
    2733             2       3.00725       1.21933
    2734             2       1.44476      0.912337
    2735           3.5       2.88493        1.2541
    2736             4       2.98498       1.27487
    2737           0.5       1.00445      0.765458
    2738           2.5       2.12017      0.897959
    2739           2.5       2.12017      0.897959
    2740             2       2.12017      0.897959
    2741           4.5         3.275       1.29604
    2742             2       1.49502      0.756464
    2743           3.5       2.93693       1.29868
    2744             0      0.669023      0.570305
    2745           2.5       2.12017      0.897959
    2746             3        3.0498       1.26811
    2747             2       2.83447       1.41444
    2748             5       2.91353       1.24215
    2749             2       1.44476      0.912337
    2750           1.5          2.88       1.42972
    2751             2      0.939215      0.695695
    2752             3       1.44476      0.912337
    2753             1       1.44476      0.912337
    2754             0             0             0
    2755             2       1.44476      0.912337
    2756             0             0             0
    2757           2.5       2.12017      0.897959
    2758             1       3.38545       1.95913
    2759             0       1.22028      0.700316
    2760           2.5       2.12017      0.897959
    2761           0.5       1.79013       1.10288
    2762             1       2.12017      0.897959
    2763             2       1.44476      0.912337
    2764             0      0.769705      0.601769
    2765             2       1.46349      0.762323
    2766             1       1.44476      0.912337
    2767             2       1.67473      0.969341
    2768             1       2.12017      0.897959
    2769             1       1.44476      0.912337
    2770             0             0             0
    2771             2       2.12017      0.897959
    2772             2       3.38545       1.95913
    2773             2       1.44476      0.912337
    2774             2       2.12017      0.897959
    2775           3.5       3.13081       1.28928
    2776           1.5       1.00598      0.719675
    2777           2.5       2.12017      0.897959
    2778           4.5       2.92898       1.28365
    2779             0             0             0
    2780             1      0.992994      0.764711
    2781             1       1.00268      0.765319
    2782           0.5      0.450154      0.497377
    2783             1      0.818144      0.593516
    2784             0             0             0
    2785           0.5      0.782854      0.680099
    2786             2       2.12017      0.897959
    2787           1.5       2.12017      0.897959
    2788             2      0.774781      0.679556
    2789           0.5       1.01765      0.766685
    2790             2       1.44476      0.912337
    2791             1       1.44476      0.912337
    2792             1       1.44476      0.912337
    2793             3       2.12017      0.897959
    2794             0       1.44476      0.912337
    2795           3.5       3.31483       1.32564
    2796           1.5       2.12017      0.897959
    2797             2       3.38545       1.95913
    2798           1.5       2.12017      0.897959
    2799             3       2.12017      0.897959
    2800             2       3.07399       1.35919
    2801             2       1.46349      0.762323
    2802             2       2.12017      0.897959
    2803           2.5       2.12017      0.897959
    2804             2       1.44476      0.912337
    2805             2       1.14093      0.683129
    2806             1       1.05755      0.710211
    2807             0      0.675516      0.653305
    2808           1.5       1.00559      0.765545
    2809           0.5       1.02939      0.843058
    2810             2       1.00381      0.765407
    2811           0.5      0.718092      0.600549
    2812             1       1.04521      0.960536
    2813           1.5       0.99283      0.764698
    2814           2.5       1.81348      0.915432
    2815           1.5      0.994605      0.764837
    2816             0        0.3327      0.463844
    2817             2       3.07399       1.35919
    2818             1       1.26093      0.777262
    2819           1.5       1.00381      0.765407
    2820           2.5       1.81155       1.02224
    2821           4.5       3.11378       1.26703
    2822           0.5      0.652764      0.653212
    2823             1      0.655074      0.628074
    2824             2       1.44476      0.912337
    2825             1       1.00268      0.765319
    2826             2        1.7682       1.23097
    2827             1      0.920949      0.715485
    2828           2.5       2.12017      0.897959
    2829             0             0             0
    2830             1       1.44476      0.912337
    2831           0.5      0.564109      0.583111
    2832             2       1.44476      0.912337
    2833             0      0.124938      0.306136
    2834             0        0.3327      0.463844
    2835             2       1.44476      0.912337
    2836             2       2.12017      0.897959
    2837             2       1.44476      0.912337
    2838             5       2.93769       1.29998
    2839           1.5       2.12017      0.897959
    2840             0             0             0
    2841           1.5       1.31437      0.744394
    2842             2       1.44476      0.912337
    2843             1       1.44476      0.912337
    2844           2.5       2.12017      0.897959
    2845             3       3.38545       1.95913
    2846             1       1.44476      0.912337
    2847             1       1.11206      0.785626
    2848             0       2.12017      0.897959
    2849             2       1.44476      0.912337
    2850           1.5       1.47483      0.759905
    2851             2       1.46107      0.762777
    2852             2       2.12017      0.897959
    2853           2.5       2.77869       1.44636
    2854             2       2.12017      0.897959
    2855             2       3.38545       1.95913
    2856           2.5        1.9142        1.1576
    2857           4.5       3.24296       1.28777
    2858             2       2.12017      0.897959
    2859             1       1.44476      0.912337
    2860             1       2.12017      0.897959
    2861             2       2.12017      0.897959
    2862           1.5       2.12017      0.897959
    2863           2.5       1.99785       1.06902
    2864           2.5       2.11678       1.06831
    2865             1       1.77027      0.998418
    2866           3.5       3.24952       1.81017
    2867             2       1.44476      0.912337
    2868           2.5       2.12017      0.897959
    2869             0             0             0
    2870             1       1.44476      0.912337
    2871             2        1.4788      0.759156
    2872             1       1.85318      0.919985
    2873             2       1.15382      0.680103
    2874           0.5      0.773482      0.679443
    2875           2.5       2.12017      0.897959
    2876             0       2.12017      0.897959
    2877             2       2.12017      0.897959
    2878             0             0             0
    2879             1       2.12017      0.897959
    2880             0             0             0
    2881           2.5       2.12017      0.897959
    2882             1       1.44476      0.912337
    2883             2       2.12017      0.897959
    2884           2.5       2.12017      0.897959
    2885             3       2.12017      0.897959
    2886             1       1.44476      0.912337
    2887           3.5       2.12017      0.897959
    2888             2       1.44476      0.912337
    2889             2       1.44476      0.912337
    2890             3       2.96597        1.2585
    2891           1.5       2.12017      0.897959
    2892             0       1.44476      0.912337
    2893             2       1.44476      0.912337
    2894             2       1.44476      0.912337
    2895             1       1.44476      0.912337
    2896             1       2.12017      0.897959
    2897             0       1.44476      0.912337
    2898             3       2.12017      0.897959
    2899             2       1.44476      0.912337
    2900             2       2.12017      0.897959
    2901             2       2.12017      0.897959
    2902             2       1.44476      0.912337
    2903             3       2.12017      0.897959
    2904             2       2.12017      0.897959
    2905             0        0.3327      0.463844
    2906             1       2.12017      0.897959
    2907           1.5       1.47483      0.759905
    2908             1       1.00398       0.76542
    2909             1      0.553659      0.581777
    2910             1       2.12017      0.897959
    2911             0      0.675516      0.653305
    2912             1      0.552047      0.581611
    2913             1       1.44476      0.912337
    2914             1       2.12017      0.897959
    2915           1.5       2.12017      0.897959
    2916             1       1.44476      0.912337
    2917             0             0             0
    2918             2       3.10368       1.21585
    2919             0             0             0
    2920             2       2.12017      0.897959
    2921             1      0.771871      0.679302
    2922             3       3.46947       1.37331
    2923             1       1.47483      0.759905
    2924           3.5        2.8554       1.22039
    2925             0      0.565721      0.583276
    2926             2       1.44476      0.912337
    2927             0      0.212992      0.384489
    2928           1.5       1.47703      0.759492
    2929           3.5       3.06953        1.3733
    2930           0.5        1.0603      0.738062
    2931             1       1.44476      0.912337
    2932           1.5       1.69506       0.97623
    2933             3       2.00174       1.01352
    2934             2       1.44476      0.912337
    2935             2       1.44476      0.912337
    2936             1       1.44476      0.912337
    2937           0.5      0.360885      0.460938
    2938             1      0.916884      0.775319
    2939             1       1.44476      0.912337
    2940             1       2.12017      0.897959
    2941             1       1.44476      0.912337
    2942             2       3.38545       1.95913
    2943             1       1.00429      0.765445
    2944             3       2.12017      0.897959
    2945             2       2.12017      0.897959
    2946           5.5       3.29966       1.32095
    2947           1.5       2.12017      0.897959
    2948           2.5       2.12017      0.897959
    2949             0             0             0
    2950             1       1.44476      0.912337
    2951             1       1.00268      0.765319
    2952             2       1.44476      0.912337
    2953             1       1.44476      0.912337
    2954             2       1.44476      0.912337
    2955             1       1.44476      0.912337
    2956             0             0             0
    2957             0       1.20425         1.025
    2958           1.5       1.13563       1.00641
    2959           2.5       2.12017      0.897959
    2960           3.5       2.85623       1.23243
    2961             1       1.44476      0.912337
    2962           2.5       2.12017      0.897959
    2963             2       2.12017      0.897959
    2964           1.5       1.00268      0.765319
    2965             1       1.44476      0.912337
    2966           1.5       2.12017      0.897959
    2967           0.5      0.753254      0.625038
    2968             1       1.44476      0.912337
    2969             0             0             0
    2970           1.5      0.994605      0.764837
    2971             0             0             0
    2972             2       2.12017      0.897959
    2973             1       1.44476      0.912337
    2974             2       1.44476      0.912337
    2975             2       1.44476      0.912337
    2976             3       2.96001       1.30189
    2977             2       1.44476      0.912337
    2978             1      0.948899      0.696364
    2979             2       1.44476      0.912337
    2980             4       3.09602       1.22986
    2981           1.5       1.90137      0.942813
    2982             2       2.12017      0.897959
    2983             1       1.44476      0.912337
    2984             2       1.44476      0.912337
    2985             2       1.00732      0.717623
    2986           1.5       2.12017      0.897959
    2987             1       1.44476      0.912337
    2988             2       1.79897      0.923386
    2989             1       1.44476      0.912337
    2990             0       1.44476      0.912337
    2991             0             0             0
    2992             0             0             0
    2993           2.5       2.12017      0.897959
    2994             1       1.44476      0.912337
    2995           4.5       3.00544       1.34612
    2996             1       1.44476      0.912337
    2997             2       1.44476      0.912337
    2998             2       1.44476      0.912337
    2999             2        1.4766      0.759569
    3000             0       2.12017      0.897959
    3001             1       1.44476      0.912337
    3002             1       1.44476      0.912337
    3003           2.5       2.12017      0.897959
    3004             2       1.44476      0.912337
    3005             3       2.12017      0.897959
    3006             2       1.44476      0.912337
    3007             2       2.12017      0.897959
    3008             2       3.38545       1.95913
    3009             3       3.06205       1.35813
    3010             1       2.12017      0.897959
    3011           2.5       1.82302      0.921607
    3012             0             0             0
    3013             1       1.44476      0.912337
    3014             0             0             0
    3015             0             0             0
    3016           4.5       3.11218       1.23157
    3017             2       2.12017      0.897959
    3018             3       2.12017      0.897959
    3019             4       2.89082       1.25576
    3020             2       1.00268      0.765319
    3021             4       3.14121       1.21813
    3022             1       1.44476      0.912337
    3023             1       1.44476      0.912337
    3024             1       1.44476      0.912337
    3025             1       2.12017      0.897959
    3026             3       3.14333        1.2422
    3027             3       2.12017      0.897959
    3028             1       1.44476      0.912337
    3029           3.5       3.11333       1.26581
    3030             1       1.44476      0.912337
    3031             2       1.44476      0.912337
    3032             0       1.44476      0.912337
    3033             1       1.44476      0.912337
    3034             0             0             0
    3035             3       2.19195       1.08194
    3036           1.5       2.00383       1.29074
    3037             2       3.06082       1.35808
    3038           0.5       1.00445      0.765458
    3039             1       1.44476      0.912337
    3040           1.5       2.76576       1.43666
    3041             1       2.12017      0.897959
    3042             3       2.12017      0.897959
    3043             3       2.12017      0.897959
    3044             3       2.12017      0.897959
    3045             1       1.44476      0.912337
    3046           2.5       2.12017      0.897959
    3047             2       1.60144      0.911804
    3048             3       2.12017      0.897959
    3049           0.5       1.29299      0.796557
    3050             3       1.44476      0.912337
    3051             2       1.44476      0.912337
    3052             5       3.19339       1.27566
    3053             3       2.12017      0.897959
    3054             0       1.44476      0.912337
    3055             1       1.85318      0.919985
    3056             3       3.22423       1.26504
    3057           1.5       2.05901       1.06963
    3058             1      0.992994      0.764711
    3059           0.5       1.15382      0.680103
    3060           1.5       1.14028      0.683264
    3061             1      0.817496       0.59367
    3062           0.5      0.909893      0.722625
    3063           0.5      0.497133      0.487182
    3064             2       2.12017      0.897959
    3065             2       2.12017      0.897959
    3066           0.5           1.1      0.784513
    3067           0.5      0.458392      0.479781
    3068             2       1.44476      0.912337
    3069           2.5       2.12017      0.897959
    3070             0       1.44476      0.912337
    3071             1       1.44476      0.912337
    3072           2.5       2.12017      0.897959
    3073             2       2.12017      0.897959
    3074           2.5       2.12017      0.897959
    3075             0             0             0
    3076             0       1.44476      0.912337
    3077             2       2.12017      0.897959
    3078           3.5        2.8135       1.20381
    3079           2.5       1.79568      0.923432
    3080             3       2.12017      0.897959
    3081             0       1.40469      0.948243
    3082           0.5       1.47483      0.759905
    3083             1       1.44476      0.912337
    3084           4.5       3.22822        1.3215
    3085           2.5       1.00398       0.76542
    3086             2       1.44476      0.912337
    3087             1       1.44476      0.912337
    3088             2       2.12017      0.897959
    3089             2       1.44476      0.912337
    3090             3       2.12017      0.897959
    3091             2       3.08112       1.24177
    3092             1       1.44476      0.912337
    3093             3       3.18586       1.25372
    3094           1.5      0.699433      0.653134
    3095           0.5        0.3327      0.463844
    3096           1.5       2.12017      0.897959
    3097             2       1.44476      0.912337
    3098             1       0.99283      0.764698
    3099           4.5        2.9055       1.22606
    3100             1      0.940121      0.683372
    3101             4        3.3071       1.31494
    3102             2       2.12017      0.897959
    3103             3        3.0048       1.31507
    3104           1.5       1.49502      0.756464
    3105             2       1.82337       0.92165
    3106           1.5       1.82584      0.921813
    3107             1       1.44476      0.912337
    3108             1       3.00725       1.21933
    3109           2.5       2.12017      0.897959
    3110             2       1.44476      0.912337
    3111             2       2.07704       1.08522
    3112             0       1.44476      0.912337
    3113             1       1.44476      0.912337
    3114           2.5       2.12017      0.897959
    3115             1       2.12017      0.897959
    3116             2       1.44476      0.912337
    3117             2       2.12017      0.897959
    3118             0             0             0
    3119             4        2.9454       1.28725
    3120           2.5       2.12017      0.897959
    3121           1.5        1.4766      0.759569
    3122           1.5        1.4766      0.759569
    3123           0.5      0.888847      0.669646
    3124             2       2.12017      0.897959
    3125           0.5       1.10292      0.821017
    3126             2       2.12017      0.897959
    3127           1.5       2.12017      0.897959
    3128             0             0             0
    3129             3       1.44476      0.912337
    3130             3       2.12017      0.897959
    3131           2.5       1.79603      0.923475
    3132           1.5       2.83299       1.44325
    3133             4        2.9974       1.33072
    3134             1       1.44476      0.912337
    3135             2       1.44476      0.912337
    3136             1       1.44476      0.912337
    3137             3          3.13       1.40084
    3138             3       2.12017      0.897959
    3139             1       3.38545       1.95913
    3140             2       2.12017      0.897959
    3141             2       1.44476      0.912337
    3142           2.5       2.12017      0.897959
    3143             3       2.12017      0.897959
    3144           2.5       2.12017      0.897959
    3145             1       1.44476      0.912337
    3146           2.5       2.12017      0.897959
    3147           3.5       3.15301        1.2426
    3148             1       1.44476      0.912337
    3149             3       2.12017      0.897959
    3150             1       1.44476      0.912337
    3151             1       2.12017      0.897959
    3152             1       1.44476      0.912337
    3153           1.5       1.57051      0.857353
    3154             3       2.12017      0.897959
    3155             2       2.12017      0.897959
    3156             2       1.44476      0.912337
    3157           4.5        3.2273       1.29944
    3158             1      0.819917      0.593086
    3159             2          3.13       1.40084
    3160           1.5        1.4656      0.825216
    3161             0             0             0
    3162             2       1.44476      0.912337
    3163           1.5        1.4788      0.759156
    3164             3       1.44476      0.912337
    3165             2       1.46107      0.762777
    3166             2       2.12017      0.897959
    3167             2       1.82631      0.921872
    3168           2.5       2.12017      0.897959
    3169           1.5        1.4766      0.759569
    3170             0        0.3327      0.463844
    3171             1       1.00381      0.765407
    3172             1       1.00243      0.696337
    3173             1       1.44476      0.912337
    3174             0        0.3327      0.463844
    3175             2       2.11159       1.05526
    3176           0.5      0.745706      0.597565
    3177           2.5       1.80923        1.0263
    3178             1       1.17002      0.779907
    3179           0.5       1.10541      0.759609
    3180             2       1.17002      0.779907
    3181           0.5      0.497133      0.487182
    3182           1.5      0.978043      0.666353
    3183           1.5       2.12017      0.897959
    3184           3.5       3.06535       1.37428
    3185           1.5       2.12017      0.897959
    3186             0             0             0
    3187           1.5       3.09582       1.24442
    3188             1           1.1      0.784513
    3189             0       1.44476      0.912337
    3190             2       1.44476      0.912337
    3191           1.5       1.46107      0.762777
    3192             3       1.44476      0.912337
    3193             2       1.44476      0.912337
    3194           3.5        3.0759       1.37283
    3195           0.5       1.65718      0.875088
    3196           0.5       1.44541       1.18358
    3197             4       2.89933       1.27222
    3198             0             0             0
    3199           2.5       2.12017      0.897959
    3200             1       1.47483      0.759905
    3201             2       3.38545       1.95913
    3202             2       2.12017      0.897959
    3203             0       1.44476      0.912337
    3204             1       1.44476      0.912337
    3205             1       1.44476      0.912337
    3206             2       2.12017      0.897959
    3207           1.5       2.12017      0.897959
    3208             2       1.44476      0.912337
    3209             2       2.12017      0.897959
    3210             4       3.28024       1.29853
    3211             1       1.44476      0.912337
    3212             2       1.44476      0.912337
    3213             3       2.95595       1.28476
    3214             2       1.44476      0.912337
    3215           0.5       1.46107      0.762777
    3216             1      0.819917      0.593086
    3217           1.5         1.557      0.862003
    3218           3.5       3.20317       1.28601
    3219             1       1.44476      0.912337
    3220             2       1.44476      0.912337
    3221             3       3.13964       1.29024
    3222             2       1.44476      0.912337
    3223           1.5        1.4766      0.759569
    3224             0             0             0
    3225             2       2.78746       1.42821
    3226             0       1.44476      0.912337
    3227             3       2.12017      0.897959
    3228           2.5        3.0239       1.33132
    3229             2       1.44476      0.912337
    3230             1       1.44476      0.912337
    3231             0       1.28855      0.774953
    3232           0.5       1.00398       0.76542
    3233             2       1.44476      0.912337
    3234             0             0             0
    3235             2       1.44476      0.912337
    3236           3.5       2.12017      0.897959
    3237             3       2.78746       1.42821
    3238             1       0.72794       0.60134
    3239             2       2.12017      0.897959
    3240             0             0             0
    3241             1       1.00381      0.765407
    3242             1       1.44476      0.912337
    3243             0             0             0
    3244             1       1.44476      0.912337
    3245             1       1.44476      0.912337
    3246             2       2.12017      0.897959
    3247             2       2.12017      0.897959
    3248             2       1.44476      0.912337
    3249             2       1.44476      0.912337
    3250           1.5        2.7654       1.43613
    3251             1       1.44476      0.912337
    3252             2       1.44476      0.912337
    3253             2       1.44476      0.912337
    3254           0.5      0.939215      0.695695
    3255             2       1.44476      0.912337
    3256           1.5       1.71814      0.942622
    3257             0      0.709468      0.597494
    3258             0             0             0
    3259             2       1.44476      0.912337
    3260             2       1.44476      0.912337
    3261           1.5       2.12017      0.897959
    3262             2          3.13       1.40084
    3263             1      0.818144      0.593516
    3264             1       2.30907       1.07524
    3265             1       2.12017      0.897959
    3266             2       1.60682      0.757011
    3267           2.5       2.12017      0.897959
    3268             1       1.44476      0.912337
    3269           3.5       2.90162       1.22268
    3270           2.5       2.12017      0.897959
    3271             1       1.44476      0.912337
    3272             1       1.44476      0.912337
    3273             2       1.44476      0.912337
    3274           2.5       3.31483       1.32564
    3275           2.5        1.2789      0.783682
    3276             2       2.12017      0.897959
    3277           3.5        3.0759       1.37283
    3278             3       2.12017      0.897959
    3279           3.5        2.8701       1.23615
    3280             2        1.1918      0.772984
    3281             2       2.90169       1.42088
    3282             2       2.12017      0.897959
    3283           2.5       2.12017      0.897959
    3284           1.5      0.817496       0.59367
    3285             0       2.12017      0.897959
    3286             0             0             0
    3287             2       1.44476      0.912337
    3288           2.5       2.12017      0.897959
    3289             3       1.97537       1.01782
    3290             0       1.44476      0.912337
    3291           2.5       2.12017      0.897959
    3292             3       2.12017      0.897959
    3293             2       1.44476      0.912337
    3294             4       3.37038        1.3151
    3295             2       2.12017      0.897959
    3296             2       1.44476      0.912337
    3297           1.5       1.57733      0.870176
    3298             2       1.44476      0.912337
    3299             2       2.12017      0.897959
    3300             0       1.44476      0.912337
    3301             0             0             0
    3302             0             0             0
    3303           3.5       3.12787       1.25491
    3304             2       2.05503       1.01228
    3305           3.5       3.15081       1.24136
    3306             1       1.44476      0.912337
    3307             0       1.44476      0.912337
    3308             1       1.44476      0.912337
    3309           3.5       2.85814       1.24764
    3310             2       2.97272       1.31102
    3311             2       1.44476      0.912337
    3312             1       3.10977       1.19328
    3313             4       2.89855       1.24144
    3314           3.5       2.17315       1.08064
    3315             0             0             0
    3316             1       2.12017      0.897959
    3317             2       1.44476      0.912337
    3318             2       2.12017      0.897959
    3319           2.5       1.79897      0.923386
    3320             2       1.44476      0.912337
    3321           2.5       2.82807       1.43776
    3322           1.5       1.46107      0.762777
    3323             3       2.12017      0.897959
    3324           1.5       2.12017      0.897959
    3325           1.5      0.851447      0.585536
    3326             2      0.992994      0.764711
    3327             0             0             0
    3328             3       2.12017      0.897959
    3329             2       2.12017      0.897959
    3330             3       2.12017      0.897959
    3331           1.5       2.12017      0.897959
    3332             3        3.0759       1.37283
    3333           2.5       2.12017      0.897959
    3334           2.5       1.59225      0.884714
    3335             0             0             0
    3336           2.5       2.79991       1.43725
    3337           0.5        0.6963      0.598594
    3338             3       1.44476      0.912337
    3339           1.5       1.13851      0.683637
    3340             1      0.863617      0.699333
    3341             1       2.12017      0.897959
    3342             2       1.44476      0.912337
    3343             0             0             0
    3344             0             0             0
    3345             2       2.12017      0.897959
    3346             3       2.12017      0.897959
    3347             1      0.553823      0.581793
    3348             1       1.44476      0.912337
    3349             0             0             0
    3350             5       3.26575       1.29803
    3351           0.5      0.344762      0.465723
    3352           2.5       2.12017      0.897959
    3353             0             0             0
    3354             1       1.44476      0.912337
    3355             3       2.06841       1.10509
    3356           3.5       2.12017      0.897959
    3357             0             0             0
    3358             3        1.7833      0.916745
    3359             0        0.3327      0.463844
    3360           0.5      0.553823      0.581793
    3361             1       1.44476      0.912337
    3362             1       1.44476      0.912337
    3363             0             0             0
    3364             0             0             0
    3365           0.5        0.3327      0.463844
    3366             0       1.44476      0.912337
    3367             1       1.44476      0.912337
    3368             2       2.12017      0.897959
    3369           0.5       1.46107      0.762777
    3370             1      0.818144      0.593516
    3371             0        0.3327      0.463844
    3372           0.5      0.668349      0.846711
    3373             0             0             0
    3374           0.5       1.23879      0.950751
    3375             2       0.99283      0.764698
    3376           2.5        1.4766      0.759569
    3377           2.5       2.12017      0.897959
    3378             2       1.44476      0.912337
    3379             2       1.34435      0.915319
    3380           2.5       2.12017      0.897959
    3381             2       1.44476      0.912337
    3382           2.5       2.97305       1.27118
    3383             2       1.44476      0.912337
    3384             0       1.44476      0.912337
    3385             3       1.79568      0.923432
    3386             0             0             0
    3387             1       1.44476      0.912337
    3388           2.5       2.12017      0.897959
    3389             1       3.38545       1.95913
    3390           2.5       3.14308       1.24251
    3391             3       1.79615      0.923492
    3392             2       2.12017      0.897959
    3393             2       2.12017      0.897959
    3394           3.5       2.87296       1.23649
    3395             0       0.19234      0.344021
    3396           3.5       2.91553       1.24057
    3397           0.5       1.46349      0.762323
    3398             2       2.12017      0.897959
    3399             0             0             0
    3400             1       2.12017      0.897959
    3401             1       1.44476      0.912337
    3402             1       1.44476      0.912337
    3403             1       1.85318      0.919985
    3404             2      0.797827      0.681636
    3405           1.5        1.4788      0.759156
    3406           2.5       2.12017      0.897959
    3407           1.5       1.82337       0.92165
    3408             1       1.44476      0.912337
    3409             2       1.44476      0.912337
    3410           2.5       2.12017      0.897959
    3411           2.5        3.0759       1.37283
    3412           0.5       1.22031      0.905833
    3413             1      0.726612      0.581855
    3414             2        1.7965      0.923055
    3415           1.5       2.12017      0.897959
    3416             0      0.576868      0.584221
    3417             1       1.44476      0.912337
    3418           0.5      0.552523      0.581661
    3419             2       1.44476      0.912337
    3420           0.5      0.819917      0.593086
    3421             2       1.44476      0.912337
    3422             0       1.44476      0.912337
    3423             0             0             0
    3424             1      0.824254      0.894045
    3425             2       2.76777       1.44086
    3426           4.5       3.29078       1.31855
    3427           0.5       2.11919       1.13506
    3428             1          3.13       1.40084
    3429             1       1.44476      0.912337
    3430             0       1.44476      0.912337
    3431           0.5      0.563507      0.582593
    3432             1      0.819692      0.593141
    3433           0.5       0.19234      0.344021
    3434             0      0.288809       0.48279
    3435           0.5      0.718092      0.600549
    3436             1       1.44476      0.912337
    3437             2       1.44476      0.912337
    3438             1       2.00818       1.06512
    3439           2.5       2.12017      0.897959
    3440             2       2.34313        1.1151
    3441             2       2.19285       1.09128
