# Supplementary material for: Mapping overlapping functional elements embedded within the protein-coding regions of RNA viruses
Source: Nucleic Acids Res. 2014 Oct 17;42(20):12425–39. doi: 10.1093/nar/gku981 (PMC4227794; doi:10.1093/nar/gku981)
Supplement: SUPPLEMENTARY DATA [file supp_gku981_Supplementary_File_S1.zip › SynPlot2/README]

TERMS OF USAGE

This software is Copyright (C) 2008 by Andrew E. Firth, University College
  Cork, Cork, Ireland. All rights reserved.
Updates are Copyright (C) 2014 by Andrew E. Firth, University of Cambridge,
 Cambridge, UK. All rights reserved.

The Software is currently supplied by the Authors free of charge and without
  any guarantee of fitness or usability for any purpose whatsoever. In these
  Terms of Usage, the term "the Software" is considered to include all software
  and data associated with this software and the associated website.

This Software is provided "as is" without warranty of any kind, either express
  or implied, including, without limitation, any warranty of merchantability
  and fitness for a particular purpose. The entire risk as to the results and
  performance of this Software is assumed by you. The author and other parties
  assume no responsibility for the accuracy or application of or errors or
  omissions in this Software. In no event shall the author or any other party
  be liable for any direct, indirect, special, incidental or consequential
  damages arising out of the use or inability to use this Software, even if the
  author or other parties have been advised of the likelihood of such damages
  occurring. The author or any other party shall not be liable for any loss,
  damages or costs, arising out of, but not limited to, lost profits or
  revenue, loss of use of the Software, loss of data or equipment, the costs of
  recovering software, data or equipment, the cost of substitute software or
  data, claims by third parties, or other similar costs.

The author or other parties associated with this Software cannot be held
  responsible or liable for any damage or loss to any equipment, programs or
  data files, time spent or any other expense incured due to the usage of this
  Software.

If you do not agree with these terms do not install this Software on any
  computer system or utilize it. Use of this Software will be taken as an
  agreement to these terms.

Under these conditions, permission is granted to anyone to use this software
  for academic purposes only. The user is prohibited from re-distributing the
  software without permission from the author. The software or any derivatives
  of the software should under no circumstance be re-distributed commercially
  or for profit.

-------------------------------------------------------------------------------

The following assumes a LINUX or LINUX-like working environment.

-------------------------------------------------------------------------------
INSTALLATION

First unzip and unpack the distribution file:

unzip SynPlot2.zip
cd SynPlot2

You should see the files 'README', 'synplot2.cxx', 'plot.jpg', 'plot.R' and
  'tree.pdf', and the sub-directory 'EXAMPLE'.

Now compile the C++ program (replace 'g++' by an appropriate alternative, 
  e.g. 'c++' or 'gcc', if you're using a different C++ compiler):

g++ -o synplot2 synplot2.cxx

Then copy synplot2 to your ~/bin directory or some other directory in your PATH
  (use 'echo $PATH' to find your PATH)

mkdir ~/bin
cp synplot2 ~/bin

-------------------------------------------------------------------------------
TEST RUN AND DESCRIPTION OF INPUT FILES

An example is provided in EXAMPLE/Input/.

The file 'pairs.txt' contains a list of sequence pairs tracing around a
  phylogenetic tree (see 'tree.pdf'). Synplot2 will do a pairwise comparison
  for each pair of sequences in 'pairs.txt' and then sum up the statistics
  over all the pairs. These pairwise comparisons cover each branch of the
  phylogenetic tree exactly twice, so essentially this is a fast way to
  uniformly sample the phylogeny of a sequence alignment without having to sum
  over all possible ancestral sequences at interior nodes. Of course, there are
  multiple different ways to draw a given tree in 2-d, so there are different
  possible pairs files for a given tree. Just pick one. Avoid putting extra
  sequence pairs in the pairs file, or the p-values will be artificially
  inflated!
  
Note that synplot2 assumes a single phylogenetic tree works for the whole
  alignment. This assumption breaks down where the alignment contains 
  recombinants. Recombinants can lead to lengthy plateaux in the conservation
  signal. You are advised to check alignments for recombinants.

The other required input files are a FASTA-format nucleotide sequence file for
  each name given in pairs.txt. These should come from splitting an alignment
  into separate sequences, so should all be of the same length, containing
  alignment gaps ('-' characters) where appropriate.

Synplot2 analyzes synonymous site variability, so obviously has to define a
  reading frame in order to parse codons. Thus synplot2 assumes that it is
  working with a codon alignment NOT a simple nucleotide alignment. Basically,
  the length of the input nucleotide sequences should be a multiple of 3, and
  any gap characters should occur in groups of three nucleotides ('---') and in
  the zero-frame (e.g. 'ACGGGG---UUU' but not 'ACGGG---GUUU'). You should 
  translate your sequences to amino acids, do an amino acid alignment, and then
  back-translate the alignment to a nucleotide sequence alignment. Back-
  translation can be done using the EMBOSS 'tranalign' program (note that there
  are usually a number of free online interfaces available for EMBOSS
  programs). EMBOSS 'transeq' can be used to translate nucleotide sequences to
  amino acid sequences, and there are many programs available for amino acid
  sequence alignment. You can concatenate multiple coding sequences if you
  wish (e.g. to analyze an entire virus genome), but beware of potential
  recombination issues.

Now run synplot2:

cd EXAMPLE/Input/
synplot2 pairs.txt

Synplot2 produces two output files: 'synplot_data.txt' and 'synplot_plot.txt'.
  Check these are the same as the pre-run example:

diff synplot_data.txt ../Output/synplot_data.txt
diff synplot_plot.txt ../Output/synplot_plot.txt

If they are different, maybe it is just a minor difference in formatting so
  have a look at them manually, e.g. in a text editor, or look at the first 10
  lines with 'head':

head synplot_data.txt ../Output/synplot_data.txt
head synplot_plot.txt ../Output/synplot_plot.txt

-------------------------------------------------------------------------------
FORMATTING FILES

Synplot2 is quite fussy about formatting. Basically, just follow the example in
  EXAMPLE/Input/.

In more detail:

The pairs file and sequence files should all be in the current working
  directory. 

Avoid spaces (' 's) or other unusual characters in file names.

The sequence names in the pairs file should exactly match the names of the
  sequence files (same case, and same extension be it .txt, .fa, .fasta, etc).
  The pairs file should have one sequence pair per line, with a single space
  character (' ') separating them, and no white space at the beginning or end
  of the line, or at the beginning or end of the file. Make sure you use a
  space not a tab.

The sequence files should be in FASTA format. The first line (which, for FASTA
  format, should be '>' followed by the sequence name and potentially other
  notes, e.g. '>NC_002509 TuMV') is ignored (but should be <1000 characters).
  After the first line, the sequence files should contain the relevant
  nucleotide sequence, optionally split onto multiple lines, but with no spaces
  (including no space at the beginning or end of lines) and no numbers. Allowed
  characters are A,C,G,T,U,a,c,g,t,u, standard IUPAC codes for ambiguous
  nucleotides (e.g. N,n,R,r,Y,y,...) and '-'s for alignment gaps.

To convert sequences from other formats, you can use the EMBOSS programs
  'seqret' and/or 'seqretsplit' (note that there are usually a number of free
  online interfaces available for EMBOSS programs).

Input files should be plain text. One potential problem is incompatibility 
  between Windows, Mac and Linux/Unix carriage returns. If you are a Windows
  or Mac user, you may need to pass your sequence and pairs files through
  the EMBOSS program 'noreturn' to get rid of unwanted carriage returns (note
  that there are usually a number of free online interfaces available for
  EMBOSS programs).

-------------------------------------------------------------------------------
DESCRIPTION OF OUTPUT

Synplot2 produces two output files: 'synplot_data.txt' contains some statistics
  for each sequence pair and is mostly relevant for checking purposes;
  'synplot_plot.txt' contains the data needed for producing a synonymous-site
  variability plot.

synplot_data.txt columns:
    1) Sequence 1
    2) Sequence 2
    3) Total number of codons (alignment coordinates)
    4) Number of synonymous sites
    5) Number of point-nucleotide substitutions within these synonymous sites
    6) Number of transitions
    7) Best fit t value (more-or-less evolutionary time)
    8) Expected number of point-nucleotide substitutions given t
    9) Expected number of transitions given t
   10) Flag (0 is OK; 1 means the t convergence failed)

synplot_out.plot columns:
    1)  codon number (alignment coordinates) 
    2)  obs:    observed number of substitutions (summed over all pairs)
    3)  exp:    expected number of substitutions (summed over all pairs)
    4)  stddev: standard deviation (estimated from the null model)

Synplot2 automatically corrects for crossing each branch of the phylogenetic
  tree with exactly two pairwise comparisons (otherwise p-values would be
  overestimated). Avoid putting extra sequence pairs in the pairs file, or the
  p-values will be artificially inflated! Due to this correction, the observed
  number of substitutions is not always a whole number (instead it is either a
  whole number or a whole number and a half, e.g. 3.0 or 3.5).

To get from 'synplot_out.plot' to a conservation plot you will need to use a
  statistics package such as R. I recommend first applying a sliding-window
  running-mean filter to obs, exp and stddev (taking care to use the square
  root of the sum of squares for stddev). If obs_win, exp_win and stddev_win
  represent the post-filtered values, and if we assume that 

                   z = (obs_win - exp_win) / stddev_win 

  is approximately normally distributed (basically by the central limit
  theorem, given a sufficiently large alignment and/or sufficiently large
  sliding window) then the R function pnorm can be used to convert z to a 
  p-value. Also obs_win/exp_win gives the absolute amount of conservation in
  the sliding window.

If you use R, something like the following should work (here, for a 25-codon
  sliding window; win = 25):

R
install.packages("caTools")
library(caTools)
c <- read.table("synplot_plot.txt")
win = 25
plot(c$V1,1/pnorm(runmean(c$V2-c$V3,win)/sqrt(runmean(c$V4*c$V4,win))*sqrt(win)),type="l",log="y")
q()

Once you have installed caTools (with `install.packages("caTools")` as above)
  you will also be able to generate plots by using the script "plot.R" from the
  command line (i.e. without launching R) via

R --no-save --slave < plot.R

This will produce the file plot.jpg. Modify "window = 25" in plot.R to change
  the sliding window size. (An example plot.jpg is included.)

-------------------------------------------------------------------------------
MODIFYING PARAMETERS

By default the maximum input sequence length and maximum number of pairs are
  set to 50000 nt and 1000 pairs, respectively. If need be, you can alter these
  in synplot2.cxx

#define maxlength 50000
#define maxpairs 1000

and then recompile the program

g++ -o synplot2 synplot2.cxx
cp synplot2 ~/bin

-------------------------------------------------------------------------------
